# Supplementary material for: MicroRNA-26a-5p is a reliable biomarker in the adjuvant setting for pancreatic ductal adenocarcinoma
Source: PLoS One. 2024 Sep 17;19(9):e0310328. doi: 10.1371/journal.pone.0310328 (PMC11407630; doi:10.1371/journal.pone.0310328)
Supplement: S1 Table — (XLSX) [file pone.0310328.s002.xlsx]

## Sheet: Mir_PC_18cases
Number	1	2	3	4	5	6	7	8	9	10	11	12	13	14	15	16	17	18
adjuvant	No	No	No	Yes	Yes	Yes	Yes	Yes	Yes	Yes	Yes	Yes	Yes	Yes	Yes	Yes	Yes	Yes
Rec	No	No	No	No	No	No	No	Yes	Yes	Yes	Yes	Yes	Yes	Yes	Yes	Yes	Yes	Yes
Within 1 year rec	-	-	-	-	-	-	-	No	No	No	No	No	Yes	Yes	Yes	Yes	Yes	Yes	Average Rec+/-	Rec+ vs -	Over 1year/within 1 year	Within vs over 1 year rec
hsa_let_7a_2_3p	3.4	1	1	1	1	1	3.4033333333333+E5T5F5:HB5:H5	1	1	1	1	1	1	1	1	2.29333	1	2.18	0.680471	0.274388	0.708104	0.0876237
hsa_let_7a_3p	1	1	1	1	1	1	1	1	1	1	1	1	1	1	1	1.44333	1	1	1.0403	0.170447	0.931195	0.181609
hsa_let_7a_5p	1	1	1	1	1	2.54	1	1	1	3.87	1	1	1	1	2.68667	3.04333	1	1	1.6	0.045335	0.970606	0.473657
hsa_let_7b_3p	3.49	3.06	1	2.99	2.16667	2.71	3.87333	2.92	2.87	2.85	1	2.54333	1	1	3.04667	4.03333	1	3.31	0.923781	0.417334	1.09186	0.384263
hsa_let_7b_5p	1	1	2.91	1	1	3.46	1	1	2.28	3.1	1	1	1	1	2.35667	2.41333	1	1	0.952601	0.458754	1.14664	0.346874
hsa_let_7c_3p	1	1.94	1	1	1	2.4	1	1	1	1	1	1	1	1	1	1	1	1	0.761421	0.211325	1	#DIV/0!
hsa_let_7c_5p	1	1	1	1	1	1	1	1	1	2.88	1	1	1	1	1	2.60333	1	1	1.31667	0.084185	1.08584	0.409933
hsa_let_7d_3p	3.01	1	3.2	3.17	1	2.57	3.62333	1	3.01	1	1	1	3.37	1	1	2.55333	1	2.91	0.712773	0.219286	0.710873	0.18395
hsa_let_7d_5p	1	1	1	1	1	2.69	1	1	2.4	3.1	1	1	1	1	1	1	1	2.43	1.44818	0.0442506	1.37281	0.196323
hsa_let_7e_3p	1	1	1	1	2.77667	2.52	1	1	3.27	1.62	1	1	1	1	1	1.48333	1	1	1.30667	0.0851157	1.46036	0.162251
hsa_let_7e_5p	1	1	1	1	1	2.27	1	1	1	3.58	1	1	1	1	1	1	1	1	1.23455	0.170447	1.516	0.18695
hsa_let_7f_1_3p	2.69	2.05	1	3.15	3.11667	1.07	3.54333	1	3.89	1.79	1	2.80333	1	1	2.35667	3.45333	1	2.76	1.04783	0.442434	1.08729	0.409219
hsa_let_7f_2_3p	2.43	1	1	1	1	1.79	2.34333	1	1	1	1	1	1	1	1	1	1	1	0.677201	0.211325	1	#DIV/0!
hsa_let_7f_5p	1	1	1	1	1	1.83	1	1	1	3.55	1	1	1	1	1	1	1	1	1.23182	0.170447	1.51	0.18695
hsa_let_7g_3p	1	1	1	1	1	0.49	1	1	1	1	1	1	1	1	1	3.01333	1	1	1.18303	0.170447	0.748752	0.181609
hsa_let_7g_5p	1	1.4	1	1	1	1.3	1	1	1	1	1	1	1	1	1	1	1	1	0.882353	0.211325	1	#DIV/0!
hsa_let_7i_3p	1	1	1	1	1	1.95	1	1	1	2.57	1	1	1	1	1	1	1	1	1.14273	0.170447	1.314	0.18695
hsa_let_7i_5p	1	1	1	1	1	2.33	0	1	1	2.85	1	1	1	1	1	1	3.16	1	1.36455	0.0841461	1.00735	0.492488
hsa_miR_100_3p	1	1	1	1	1	1	1	1	1	2.63	1	1	1	1	1	1.69333	1	1	1.21121	0.101607	1.18865	0.284723
hsa_miR_100_5p	1	1	1	1	1	1.87	1	3.01	2.21	2.75	1	1	1	1	1	1	1	1	1.45182	0.0444108	1.994	0.0399376
hsa_miR_101_3p	1	1	1	1	1	1	1	1	1	4.43	1	1	1	1	1	1	1	1	1.31182	0.170447	1.686	0.18695
hsa_miR_101_5p	1	1	1	1	1	1	1	1	1	1	1	2.75333	1	1	1	3.16333	1	1	1.35606	0.0847287	0.992732	0.492373
hsa_miR_103a_2_5p	1	1.98	1	1	1	1	1	1	2.52	2.91	1	1	1	1	1	1	1	1	0.988808	0.48571	1.686	0.0907337
hsa_miR_103a_3p	1	1	2.8	1	1	4.78	1	1	1	2.09	1	1	1	3.41	1	1	1	1	0.823864	0.347343	0.868966	0.349445
hsa_miR_103b	1	1	1	1	1	1	1	1	1	1	1	1	1	1	1	1	1	1	1	#DIV/0!	1	#DIV/0!
hsa_miR_105_3p	1	1	1	1	1	1	2.50333	1	1	2.1	1	1	1	1	1	1	1	2.21	1.21	0.0837112	1.01526	0.476206
hsa_miR_105_5p	2.75	1	1	1	1	1	2.19333	1	1	2.51	1	1	1	1	1	2.13333	1	1	0.783349	0.310585	1.09514	0.380114
hsa_miR_106a_3p	1	2.87	3.36	1	1	1.14	1	1	1	1	3.12	1	3.42	2.83	1	2.01333	1	1	0.693449	0.20939	0.758568	0.236799
hsa_miR_106a_5p	1	1	1	1	1	3.78	1	1	1	1	1	1	1	1	1	1.68333	1	1	1.06212	0.170447	0.897756	0.181609
hsa_miR_106b_3p	1	2.41	1	3.07	1.84667	1.95	1	1	3.15	1	1	3.30333	1	1	2.60667	3.46333	1	1.66	1.2482	0.277728	1.05722	0.442927
hsa_miR_106b_5p	1	1	1	1	1	3.84	0	3.69	1	1.77	1	1	1	1	1	1.45333	3.56	1	1.58848	0.0447646	1.12633	0.391768
hsa_miR_107	1	1	1	1	1	4.73	1	1	1	2.08	1	1	1	1	1	2.42333	2.83	1	1.39394	0.0448225	0.788473	0.223741
hsa_miR_10a_3p	1	1	1	1	1	1	1	1	1	1	1	1	1	1	1	2.04333	1	1	1.09485	0.170447	0.851869	0.181609
hsa_miR_10a_5p	1	1	1	1	1	1	2.90333	1	1	1	1	1	1	1	1	1	3.17	1	1.19727	0.170447	0.734394	0.181609
hsa_miR_10b_3p	1	1	1	1	1	2.21	1	1	1	1	1	1	1	1	1	1	1	1	1	#DIV/0!	1	#DIV/0!
hsa_miR_10b_5p	1	1	1	1	1	2.54	1	1	1	2.53	1	1	1	1	1	1	1	1	1.13909	0.170447	1.306	0.18695
hsa_miR_1178_3p	1	1	1	1	1	1	1	1	1	1	1	1	1	1	1	1.43333	1	1	1.03939	0.170447	0.932642	0.181609
hsa_miR_1178_5p	1	1	1	1	1	1	1	1	1	2.5	1	1	1	1	1	1.75333	1	1	1.20485	0.0959198	1.15499	0.306536
hsa_miR_1179	1	1	1	1	1	1	1	1	1	1	1	1	1	1	1	1	1	1	1	#DIV/0!	1	#DIV/0!
hsa_miR_1180_3p	1	1	1	1	1	1	2.21333	1	1	1	1	1	1	1	1	1	1	1	1	#DIV/0!	1	#DIV/0!
hsa_miR_1180_5p	1	1	1	1	1	0.56	1	1	1	1	1	1	1	1	1	1	1	1	1	#DIV/0!	1	#DIV/0!
hsa_miR_1181	6.26	5.68	6.71	6.64	5.33667	5.16	6.12333	6.24	6.73	5.99	5.86	5.96333	5.38	5.19	5.78667	5.93333	4.94	5.79	0.933025	0.148949	1.11872	0.00870376
hsa_miR_1182	4.35	2.81	3.78	4.25	2.47667	3.51	3.56333	3.28	4.07	3.92	1	3.23333	1	1	3.44667	3.62333	1	3.4	0.722287	0.0727313	1.38114	0.151851
hsa_miR_1183	1	1	1	1	1	1.33	1	1	1	1	1	1	1	1	1	1	1	1	1	#DIV/0!	1	#DIV/0!
hsa_miR_1184	2.46	1	5.34	1	1	2.56	2.11333	1	2.87	1	1	1	1	1	1	1	1	1	0.398864	0.150016	1.374	0.18695
hsa_miR_1185_1_3p	7.28	5.88	6.52	6.29	6.25667	5.35	7.03333	5.86	6.57	6.09	7.54	6.78333	6.01	5.47	6.47667	6.57333	4.81	6.76	0.955423	0.283539	1.09175	0.113048
hsa_miR_1185_2_3p	7	6.27	6.19	5.69	5.75667	5.19	6.42333	5.43	6.48	6.25	7.18	6.35333	5.55	5.39	6.37667	6.10333	4.26	6.39	0.921657	0.0979362	1.11629	0.080913
hsa_miR_1185_5p	1	1	1	1	1	1	1	1	1	1	1	1	1	1	1	1	1	1	1	#DIV/0!	1	#DIV/0!
hsa_miR_1193	6.23	5.8	6.27	6.01	4.89667	4.82	5.21333	5.48	5.86	5.46	5.95	5.41333	5.25	5.09	5.18667	5.56333	4.72	5.36	0.884252	0.00839823	1.08425	0.0120911
hsa_miR_1197	2.66	1	1	1	1	1	1	1	1	1	1	1	1	1	1	1	1	1	0.643777	0.211325	1	#DIV/0!
hsa_miR_1199_3p	4.72	3.02	4.52	4.67	1	3.77	3.03333	4.12	4.62	3.81	1	2.53333	1	2.91	1	3.39333	1	1	0.586979	0.0289166	1.87318	0.04972
hsa_miR_1199_5p	6.46	6.05	6.5	6.99	4.82667	5.11	4.01333	6.58	6.61	5.8	3.6	5.15333	5.48	5.77	4.46667	5.26333	5.44	4.71	0.844627	0.00356548	1.06945	0.284839
hsa_miR_1200	1	2.01	1	1	1	1.68	2.03333	1	3.08	2.48	1	1	1	1	2.94667	2.62333	1	1.73	1.2827	0.210092	0.997282	0.496849
hsa_miR_1202	7.13	7.09	7.27	7.26	7.89667	5.98	7.89333	7.17	7.14	6.28	7.04	8.02333	6.92	5.57	7.45667	7.94333	5.79	7.86	0.979652	0.291438	1.02995	0.345535
hsa_miR_1203	7.09	6.66	7.38	7.51	6.57667	5.53	6.57333	7.3	7.14	6.06	6.32	6.53333	6.77	5.53	6.54667	6.63333	5.83	6.68	0.920836	0.0456083	1.05354	0.15808
hsa_miR_1204	1	1	3.96	1	1	1.72	2.64333	1	1	1.67	1	1	1	1	1	1	1	1	0.534015	0.22362	1.134	0.18695
hsa_miR_1205	1	1	1	1	1	1	1	1	1	1	1	1	1	1	1	1.90333	1	1	1.08212	0.170447	0.869145	0.181609
hsa_miR_1206	1	1	1	1	1	1	1	1	1	1	1	1	1	1	1	1	1	1	1	#DIV/0!	1	#DIV/0!
hsa_miR_1207_3p	1	2.54	1	1	1	1.59	2.65333	1	1	1	4	2.81333	1	1	3.09667	2.48333	1	1	1.165	0.352662	1.22923	0.315639
hsa_miR_1207_5p	7.2	6.99	7.2	7.18	6.90667	5.91	6.80333	6.99	6.84	6.26	6.95	7.51333	6.35	5.34	7.06667	7.60333	5.69	7.28	0.942029	0.0494782	1.05426	0.212859
hsa_miR_1208	1	1	1	1	1	3.16	1	1	1	1	1	1	1	1	1	1.57333	1	1	1.05212	0.170447	0.912779	0.181609
hsa_miR_122_3p	1	1	1	1	1	2.15	2.06333	1	2.22	1	1	1	1	1	1	1	1	1	1.11091	0.170447	1.244	0.18695
hsa_miR_1224_3p	5.49	5.52	5.37	5.77	5.31667	4.31	5.29333	5.41	5.79	5.07	5.39	5.40333	4.92	4.35	5.47667	5.44333	4.07	5.36	0.943778	0.0429774	1.09642	0.0616754
hsa_miR_1224_5p	5.03	3.57	4.89	4.76	3.77667	4.43	3.86333	3.92	3.99	4.32	3.86	3.74333	3.74	3.57	4.10667	4.13333	4.09	4.31	0.885167	0.191248	0.993737	0.435361
hsa_miR_1225_3p	6.69	6.65	6.57	6.84	6.04667	5.28	6.76333	6.74	7.03	6.11	7.05	7.11333	5.92	5.08	6.59667	6.78333	5.62	6.39	0.964796	0.134984	1.12262	0.0241628
hsa_miR_1225_5p	8	7.34	8.12	8.02	7.07667	5.77	7.48333	7.93	8.39	7.18	7.23	7.17333	7.04	6.26	7.08667	7.31333	6.54	7.29	0.923429	0.0547321	1.09521	0.031813
hsa_miR_122_5p	3.34	1	5.33	1	3.66667	5.12	1	3.23	3.1	1.7	1	3.14333	1	6.42	4.35667	3.13333	4.07	1	0.906835	0.419891	0.731131	0.192713
hsa_miR_1226_3p	3.48	3.04	2.9	3.61	2.71667	1.34	3.18333	1	4.15	3.26	1	3.52333	1	3.09	3.59667	3.47333	1	3.38	0.824358	0.109523	0.998713	0.498458
hsa_miR_1226_5p	2.75	1	3.52	1	2.05667	1.73	1	1	1	2.08	2.93	3.52333	1	1	1	3.07333	1	1	0.698012	0.218553	1.56565	0.126456
hsa_miR_1227_3p	3.65	3.68	3.59	3.68	2.74667	1	3.13333	3.19	3.99	1.76	3.04	2.83333	3.59	3.04	3.19667	3.29333	1	2.61	0.787796	0.00607097	1.06252	0.373388
hsa_miR_1227_5p	9.95	9.52	10.27	10.22	9.38667	8.37	9.58333	9.99	10	9.12	9.78	9.68333	9.33	8.48	9.46667	9.73333	8.66	9.46	0.951	0.0684361	1.05728	0.0369074
hsa_miR_1228_3p	7.07	7.15	6.92	7.07	6.56667	5.72	6.54333	6.77	7.27	6.28	6.64	6.93333	6.27	5.67	6.32667	6.88333	6.14	6.42	0.923755	0.0019111	1.07855	0.0301139
hsa_miR_1228_5p	12.31	12.41	12.71	12.83	12.3767	10.72	12.0833	12.59	12.58	11.41	11.88	12.5533	11.92	10.8	11.8867	12.3733	11.02	11.73	0.952639	0.0112842	1.04999	0.0616154
hsa_miR_1229_3p	5.62	5.38	5.08	5.51	4.70667	4.08	5.14333	5.46	5.56	4.73	4.35	5.32333	4.66	3.85	4.98667	5.38333	3.97	5.36	0.909656	0.0394149	1.08146	0.15721
hsa_miR_1229_5p	8.05	8.02	8.24	8.76	7.81667	6.42	7.77333	8.42	8.33	7.3	7.43	7.91333	7.69	6.57	7.52667	7.91333	6.83	7.99	0.941401	0.0130948	1.06181	0.0992716
hsa_miR_1231	7.68	7.53	8.01	7.57	6.34667	6.16	6.92333	7.76	7.64	6.96	7.21	7.02333	6.91	6.14	6.96667	7.02333	6.57	6.55	0.901496	0.00367221	1.09343	0.00895055
hsa_miR_1233_3p	5	4.9	4.91	4.99	4.08667	2.67	4.53333	4.22	5.21	4.15	4.18	4.21333	4.44	3.93	4.12667	4.16333	4.15	4.21	0.865386	2.30719e-05	1.05388	0.172506
hsa_miR_1233_5p	11.5	11.17	12.1	11.93	11.0367	10.85	10.0633	11.7	12.91	10.61	11.08	11.2733	11.4	10.79	11.0067	11.2333	10.47	11.08	0.969122	0.171163	1.04711	0.132812
hsa_miR_1234_3p	5.56	5.07	5.27	5.36	4.74667	4.15	5.11333	5.08	5.6	4.62	5.27	4.84333	4.82	4.1	4.65667	4.97333	4.65	4.81	0.916352	0.0298036	1.08875	0.0426551
hsa_miR_1236_3p	4.76	4.95	4.39	4.64	4.20667	3.32	4.62333	4.36	4.8	4.28	4.59	4.55333	4.52	4.01	4.19667	4.80333	3.47	4.35	0.927144	0.0795625	1.06903	0.101926
hsa_miR_1236_5p	5.66	4.86	5.65	6.25	5.13667	4.28	5.29333	5.18	5.06	4.7	4.71	5.48333	3.92	4.27	5.55667	5.88333	3.85	4.84	0.901557	0.0876819	1.06497	0.223578
hsa_miR_1237_3p	5.78	5.97	5.58	5.97	4.81667	4.31	5.54333	5.81	5.95	5.1	4.55	5.50333	4.91	4.4	5.12667	5.52333	4.89	5.08	0.89456	0.00455019	1.07905	0.112811
hsa_miR_1237_5p	13.18	13.13	13.54	13.61	12.3267	11.52	12.6533	13.36	13.49	12.66	12.13	12.6333	12.51	12.04	12.6667	12.5633	12.03	12.35	0.947416	0.00368806	1.04002	0.0633902
hsa_miR_1238_3p	5.44	4.6	4.98	5.62	5.03667	4.2	5.33333	5.23	5.33	4.3	4.97	4.97333	4.09	4.18	4.57667	5.30333	4	4.99	0.943167	0.19031	1.09668	0.0774371
hsa_miR_1238_5p	6.69	6.31	6.9	6.5	6.00667	6.33	5.83333	6.35	7.52	6.33	6.24	6.28333	5.86	5.83	6.28667	6.60333	5.71	6.08	0.946916	0.0886697	1.07968	0.0662714
hsa_miR_1243	1	1	1	1	1	1	1	1	1	1.63	1	1	1	1	1	1	1	1	1.05727	0.170447	1.126	0.18695
hsa_miR_124_3p	4.17	2.14	3	2.87	2.31667	3.85	1	2.56	3.47	3.52	1	2.86333	1	3.05	3.06667	2.41333	3.75	2.94	0.868079	0.287286	0.992355	0.4866
hsa_miR_1244	1	1	1	1	1	1	1	1	1	1.73	1	1	1	1	1	1	1	1	1.06636	0.170447	1.146	0.18695
hsa_miR_1245a	1	1	1	1	1	0.53	1	1	1	1	1	1	1	1	1	1	1	1	1	#DIV/0!	1	#DIV/0!
hsa_miR_1245b_3p	1	1	1	1	1	1	1	1	1	1	1	1	1	1	1	1	1	1	1	#DIV/0!	1	#DIV/0!
hsa_miR_1245b_5p	1	1	1	1	1	1	1	1	1	1	1	1	1	1	1	1	1	1	1	#DIV/0!	1	#DIV/0!
hsa_miR_124_5p	1	1.97	1	1	1	1.94	1	1	2.33	1	1	1	1	1	1	1	1	1	0.847035	0.302385	1.266	0.18695
hsa_miR_1246	4.76	4.14	5.23	5.63	2.88667	7.95	1	6.77	7.12	4.82	1	4.59333	4.04	6.08	2.60667	4.30333	6.79	2.82	0.983272	0.454265	1.09474	0.377012
hsa_miR_1247_3p	6.81	6.11	6.88	6.71	5.72667	5.96	6.05333	6.38	6.3	6.09	6.28	6.03333	5.94	5.26	6.08667	5.94333	5.72	6.07	0.910514	0.0617822	1.06511	0.0156458
hsa_miR_1247_5p	5.33	4.42	4.06	4.86	3.62667	2.98	4.16333	4.18	5.04	3.65	3.95	3.55333	3.82	2.6	3.54667	3.70333	3.88	3.81	0.824172	0.0748729	1.14457	0.0799789
hsa_miR_1248	1	1	1	1	1	1	2.43333	1	1	1	1	1	1	1	1	1.73333	1	2.54	1.20667	0.0976778	0.725222	0.103358
hsa_miR_1249_3p	6.74	6.71	6.66	7.08	6.58667	5.37	6.68333	6.57	6.91	5.92	6.79	7.08333	6.19	5.47	6.52667	6.84333	5.49	6.68	0.955743	0.0564079	1.07333	0.0925788
hsa_miR_1249_5p	8.05	8.06	8.2	8.78	7.83667	6.94	7.84333	9	7.74	6.79	6.3	7.18333	7.66	6.32	7.21667	7.59333	6.42	7.61	0.895628	0.00285866	1.03727	0.315692
hsa_miR_1250_3p	3.32	3.29	2.94	3.15	2.40667	2.18	4.85333	3.4	4.02	3.87	1	1	1	1	3.42667	3.70333	1	3.58	0.771061	0.0626715	1.16324	0.343615
hsa_miR_1250_5p	2.57	1	3.36	3.52	1	1.95	1	1	3.36	2.75	1	1	1	3	1	1.85333	1	2.33	0.759281	0.258559	1.07352	0.422776
hsa_miR_1251_3p	1	1.39	1	1	1	1.25	2.35333	1	1	2.33	1	1	1	1	1	1	1	1	0.991955	0.480405	1.266	0.18695
hsa_miR_1251_5p	1	2.45	1	1	1	1	1	1	1	1.38	3.33	2.43333	1	1	1	2.01333	1	1	0.990194	0.490066	1.56445	0.116729
hsa_miR_1252_3p	1	3.26	1	1	1	1.1	1	1	1	1	4.43	1	1	1	1	1	1	1	0.748185	0.314605	1.686	0.18695
hsa_miR_1252_5p	1	2.92	1	1	1	1	1	1	1	1	1	1	1	1	1	1	1	1	0.609756	0.211325	1	#DIV/0!
hsa_miR_1253	1	1	1	1	1	1	1	1	1	1.46	1	1	1	1	1	1	1	1	1.04182	0.170447	1.092	0.18695
hsa_miR_1254	7.34	6.68	7.58	7.74	5.31667	5.64	5.88333	7.46	6.75	6.61	6.3	5.47333	6.85	6.21	5.83667	5.66333	6.1	5.71	0.870749	0.0223479	1.07539	0.130228
hsa_miR_1255a	1	1	1	1	1	1	1	1	1	1	1	1	1	1	1	1	1	1	1	#DIV/0!	1	#DIV/0!
hsa_miR_1255b_2_3p	1	1	1	1	1	1	2.74333	1	1	1	1	1	1	1	1	1	1	1	1	#DIV/0!	1	#DIV/0!
hsa_miR_1255b_5p	1	1	1	1	1	1	1	1	1	1	1	1	1	1	1	1	1	1	1	#DIV/0!	1	#DIV/0!
hsa_miR_1256	1	2.68	3.2	3.04	1	3.87	2.10333	1	1	1.93	4.21	1	1	2.74	1	1.92333	1	1	0.705735	0.213304	1.26603	0.2994
hsa_miR_1257	1	1	1	1	1	0.17	1	1	1	1	1	1	1	1	1	1	1	1	1	#DIV/0!	1	#DIV/0!
hsa_miR_1258	1	1	1	1	1	1	1	1	1	1	1	1	1	1	1	1	1	1	1	#DIV/0!	1	#DIV/0!
hsa_miR_125a_3p	5.83	4.73	6.17	6	7.91667	3.79	6.45333	4.68	5.47	5.05	7.2	8.22333	5.08	4.7	7.87667	8.64333	3.68	7.97	1.11786	0.182134	0.968327	0.429031
hsa_miR_125a_5p	3.16	1.89	3.55	1	0	2.84	3.87333	1	2.56	2.72	1	3.39333	1	3.18	3.55667	3.70333	1	1.68	0.786258	0.184099	0.907082	0.382451
hsa_miR_125b_1_3p	4.43	1	3.7	3.92	6.11667	0.36	4.14333	1	2.66	3.08	5.15	6.53333	3.44	1	6.27667	6.92333	1	6.24	1.29354	0.258918	0.888585	0.380618
hsa_miR_125b_2_3p	1	1	1	1	1	1.43	1	1	2.16	1.88	1	1	1	1	0	1	1	1	1.09455	0.290483	1.6896	0.0497263
hsa_miR_125b_5p	3.58	1	1	1	2.22667	2.79	3.07333	3.17	2.3	1.52	1	1	1	1	3.49667	2.07333	1	2.45	0.978006	0.483688	0.978947	0.474685
hsa_miR_1260a	6.16	5.41	6.24	6.04	5.68667	5.25	5.92333	5.79	6.04	5.71	6.63	6.39333	5.19	5.7	6.05667	6.07333	3.69	5.83	0.966311	0.296458	1.12711	0.0682665
hsa_miR_1260b	7.9	8.38	8.63	8.43	7.32667	6.94	7.77333	8.53	7.63	7.51	8.37	9.02333	8.03	7.61	7.86667	8.54333	6.23	8.07	0.957045	0.142733	1.06313	0.143577
hsa_miR_1261	1	1	1	1	1	1	1	1	1	1	1	1	1	1	1	1	1	1	1	#DIV/0!	1	#DIV/0!
hsa_miR_1262	1	1	1	1	1	1	1	1	1	1	1	1	1	1	1	1	1	1	1	#DIV/0!	1	#DIV/0!
hsa_miR_1263	1	1	1	1	1	1.59	1	1	1	1	1	1	1	1	1	1	1	1	1	#DIV/0!	1	#DIV/0!
hsa_miR_126_3p	1	2.94	1	1	1	3.78	1	1	1	1.83	1	1	1	1	1	1	1	1	0.65311	0.235345	1.166	0.18695
hsa_miR_1264	1	1	1	1	1	1	1	1	1	1	1	1	1	1	1	1	1	1	1	#DIV/0!	1	#DIV/0!
hsa_miR_1265	1	1	1	1	1	1	1	1	1	1	1	1	1	1	1	1	1	1	1	#DIV/0!	1	#DIV/0!
hsa_miR_126_5p	2.75	1.78	1	1	1	1.81	4.92333	1	1	2.44	1	1	1	1	1	1.29333	1	1	0.62798	0.153177	1.22797	0.228326
hsa_miR_1266_3p	3.62	2.54	3.25	4.14	2.07667	1	3.67333	4.06	1	2.37	1	1	1	1	1	3.11333	1	2.9	0.56352	0.0102827	1.13009	0.388403
hsa_miR_1266_5p	1	1	1	1	1	1	1.96333	1	2.2	1.75	1	1	1	1	1	1.80333	1	2.8	1.41394	0.02759	0.969392	0.456705
hsa_miR_1267	3.21	1.56	1	1	1	0.74	2.72333	1	2.32	1	1	2.96333	1	2.94	1	1.96333	1	2.73	0.894123	0.398021	0.934796	0.420084
hsa_miR_1268a	11.72	11.65	11.89	11.99	11.1367	9.66	11.3533	11.88	11.78	10.92	11.33	11.6233	11.21	9.9	11.2567	11.5133	10.45	11.31	0.952715	0.00650906	1.0518	0.0510685
hsa_miR_1268b	10.59	10.54	10.69	10.75	9.92667	8.69	10.2133	10.7	10.64	9.95	10.33	10.5633	10.01	8.88	10.2367	10.5633	9.36	10.15	0.95466	0.0098003	1.05777	0.043442
hsa_miR_1269a	1	1	1	1	1	1	1	1	3.17	1	1	1	1	1	2.47667	1	1	1	1.33152	0.0876474	1.15078	0.359278
hsa_miR_1269b	1	3.68	3.9	3.6	1	2.14	2.88333	3.07	2.63	1	1	1	1	1	1	1	2.96	1	0.529561	0.141344	1.31156	0.242505
hsa_miR_1270	1	1	1	1	1	1	1	1	1	1	1	1	1	1	1	1	1	1	1	#DIV/0!	1	#DIV/0!
hsa_miR_1271_3p	1	1	1	1	1	1	1	1	1	1	1	1	1	1	1	1	1	1	1	#DIV/0!	1	#DIV/0!
hsa_miR_1271_5p	1	1	1	1	2.04667	1	1	1	1	1	1	1	1	1	1	1	1	1	1	#DIV/0!	1	#DIV/0!
hsa_miR_1272	1	1	1	1	1	1	1	1	1	1	1	1	1	1	1	1	1	1	1	#DIV/0!	1	#DIV/0!
hsa_miR_1273a	3.37	4.01	4.04	4.36	1	3.51	3.85333	4.99	4.17	3.03	1	1	1	3.41	1	3.98333	3.74	3.48	0.735631	0.034807	1.02496	0.473089
hsa_miR_1273c	3.35	3.17	3.03	2.89	3.93667	1.32	3.99333	1	2.27	1.69	1	3.38333	1	3.18	3.70667	4.44333	1	4.01	0.762018	0.0492457	0.646597	0.108002
hsa_miR_1273d	2.54	1.46	1	1	1	1	1	1	1	1	1	1	1	1	1	1	1	1	0.6	0.14078	1	#DIV/0!
hsa_miR_1273e	5.57	5.92	5.84	5.97	4.68667	4.97	4.86333	5.99	5.49	4.43	3.42	4.95333	4.46	4.62	3.93667	5.43333	5.02	5.2	0.833342	0.00105265	1.01639	0.43998
hsa_miR_1273f	5.57	5.63	5.98	6.08	4.70667	5.12	5.24333	6.3	5.51	4.6	4.62	5.01333	5.2	4.77	3.78667	5.65333	5.35	5.74	0.897608	0.0171947	1.02466	0.389994
hsa_miR_1273g_3p	7.44	7.64	7.76	7.98	7.03667	7.31	7.09333	8.3	7.68	7.01	6.36	7.56333	7.17	6.76	6.07667	7.74333	7.63	7.5	0.952794	0.0632331	1.03302	0.293674
hsa_miR_1273g_5p	2.51	1	1	2.88	2.53667	3.83	2.72333	1	3.58	2.61	1	3.67333	1	2.78	1	3.95333	2.75	1	1.47228	0.156536	1.1404	0.359188
hsa_miR_1273h_3p	3.6	3.74	1	3.24	2.20667	2.07	4.04333	3.92	3.3	2.94	1	1	3.33	1	1	3.10333	1	2.03	0.772509	0.281051	1.27293	0.254003
hsa_miR_1273h_5p	3.97	4.11	3.89	4.56	2.86667	3.68	3.70333	4.39	4.13	3.84	1	3.66333	3.91	3.54	3.42667	3.94333	3.19	3.45	0.876813	0.0524329	0.951911	0.398015
hsa_miR_127_3p	1	3.31	1	1	2.52667	1.32	2.27333	1	1	1	1	1	1	1	1	2.12333	1	1	0.622667	0.2389	0.842302	0.181609
hsa_miR_1275	7.97	8.09	8.1	9.09	7.84667	6.38	7.40333	8.29	8.42	7.25	6.52	7.65333	7.74	6.11	7.62667	7.74333	6.62	7.63	0.921169	0.00824952	1.05268	0.211021
hsa_miR_127_5p	1	1.84	1	1	1	1	1	1	1	1	1	1	1	1	1	2.51333	3.07	1	1.03575	0.45157	0.626087	0.0905337
hsa_miR_1276	1	1	1	1	1	2.02	1	1	2.41	1	1	1	1	1	1	1	1	1	1.12818	0.170447	1.282	0.18695
hsa_miR_1277_3p	1	1	1	1	1	1	1	1	1	1.8	1	1	1	1	1	1	1	1	1.07273	0.170447	1.16	0.18695
hsa_miR_1277_5p	1	1	1	3.98	1	1	1	1	1	1	1	1	1	1	1	1	1	1	1	#DIV/0!	1	#DIV/0!
hsa_miR_1278	1	1	1	1	1	1	1	1	3.69	1	1	1	1	1	1	1	1	1	1.24455	0.170447	1.538	0.18695
hsa_miR_1279	1	1	1	1	1	2.34	1	1	1	1.4	1	1	1	1	1	1	1	1	1.03636	0.170447	1.08	0.18695
hsa_miR_1281	5.84	5.69	5.72	6.02	4.75667	4.63	5.21333	5.61	5.56	5.24	4.59	5.05333	4.89	4.04	4.74667	5.33333	4.65	4.8	0.861871	9.29207e-05	1.09852	0.0493298
hsa_miR_128_1_5p	8.14	7.26	8.4	8.01	7.43667	6.26	7.39333	7.93	8.13	7.71	7.72	7.09333	7.09	6.34	7.43667	7.58333	6.08	7.63	0.925248	0.110235	1.0982	0.0319863
hsa_miR_1282	1	1	1	1	1	1	1	1	1	1	1	1	1	1	1	1	1	1	1	#DIV/0!	1	#DIV/0!
hsa_miR_128_2_5p	10.95	10.34	10.95	11.6	9.91667	10.04	9.67333	10.98	10.41	10.25	9.78	9.66333	10.73	10.15	9.67667	9.57333	10.28	9.61	0.939855	0.0281323	1.02133	0.250379
hsa_miR_1283	1	1	1	1	1	1	1	1	1	1	1	1	1	1	1	1.91333	1	1	1.08303	0.170447	0.867888	0.181609
hsa_miR_128_3p	2.45	1	1	1	1	1	1	1	2.5	1	1	1	1	1	1	1	1	1	0.766088	0.276048	1.3	0.18695
hsa_miR_1284	1	1	1	1	1	1	2.33333	1	1	1	1	1	1	1	1	1	1	1.62	1.05636	0.170447	0.906344	0.181609
hsa_miR_1285_3p	4.33	4.69	4.71	5.74	2.60667	4.69	3.75333	4.89	4.46	3.79	1	2.94333	3.72	3.53	1	4.57333	4.03	3.82	0.749983	0.00900939	0.991616	0.486974
hsa_miR_1285_5p	1	1	1	1	1	0.83	1	1	1	1	1	1	1	1	1	1	1	1	1	#DIV/0!	1	#DIV/0!
hsa_miR_1286	1	1	3.64	2.82	1	0.33	1	1	1	3.36	1	1	1	1	1	2.16333	1	1	0.702289	0.297066	1.23295	0.303857
hsa_miR_1287_3p	1	1	1	1	1	2.33	1	1	1	1	1	1	1	2.61	1	1.47333	1	1	1.18939	0.115316	0.742268	0.122849
hsa_miR_1287_5p	3.2	1	1	1	1	2.77	1	2.69	2.64	2.48	1	1	1	1	1	1	1	1.91	0.876923	0.401602	1.70362	0.0555815
hsa_miR_1288_3p	5.08	3.84	5.19	5.98	3.66667	5.23	2.42333	4.64	4.31	4.29	1	2.88333	4.96	3.91	2.81667	3.68333	1	3.5	0.715031	0.0318723	1.03412	0.449804
hsa_miR_1288_5p	1	1	1	1	1	1	1	1	1	1	1	1	1	1	1	1	1	1	1	#DIV/0!	1	#DIV/0!
hsa_miR_1289	2.87	1	1	1	1	1	1	1	1	1.54	1	1	1	1	1	1	1	1	0.646257	0.227168	1.108	0.18695
hsa_miR_1290	6.55	6.26	6.35	6.98	1	7.75	1	7.16	4.64	6.78	1	2.56333	6.5	6.89	1	1	7.06	1	0.648985	0.0126773	1.13313	0.387335
hsa_miR_1291	1	2.02	1	3.73	1	1.58	2.99333	1	3.4	2.59	1	1	1	1	2.98667	2.66333	1	1	1.26459	0.232143	1.11793	0.386681
hsa_miR_129_1_3p	2.59	2.6	1	2.93	1	0.56	3.63333	1	3.51	2.22	3.6	1	1	1	1	1.94333	1	1	0.805111	0.276991	1.95814	0.0626571
hsa_miR_1292_3p	5.96	5.7	6.05	6.31	5.56667	4.57	5.76333	6.01	6.39	5.6	6.86	6.11333	5.38	5.03	5.96667	6.09333	4.66	6.23	0.990709	0.402682	1.11415	0.0448573
hsa_miR_129_2_3p	3.37	2.81	3.23	1	1	1	5.40333	1	3.27	2.48	1	3.06333	1	1	1	2.95333	1	1.67	0.563327	0.000867086	1.50475	0.128309
hsa_miR_1292_5p	3.88	1.96	2.94	3.47	1	1.06	2.03333	1	1	2.88	4.96	3.86333	3.24	1	1	2.20333	5.53	3.38	0.93363	0.401535	1.00554	0.494432
hsa_miR_1293	3.16	1.85	1	1	1	1.17	3.29333	2.68	3.02	2.48	1	3.44333	1	1	1	3.29333	1	1.65	0.978672	0.477572	1.69378	0.0495937
hsa_miR_1294	1	1	1	1	1	1	1	1	1	1	1	1	1	1	1	1	1	1	1	#DIV/0!	1	#DIV/0!
hsa_miR_1295a	1	1	1	1	1	1	1	1	1	1	1	1	1	1	1	1.28333	1	1	1.02576	0.170447	0.954907	0.181609
hsa_miR_1295b_3p	1	1	1	1	1	1.53	1	1	1	1	1	1	1	1	1	1.49333	1	1	1.04485	0.170447	0.924025	0.181609
hsa_miR_1295b_5p	1	1	1	1	1	2.32	1	1	1	1	1	1	1	1	1	1	1	1	1	#DIV/0!	1	#DIV/0!
hsa_miR_129_5p	1	3.12	3.28	1	1	-0.1	3.19333	1	1	1	1	1	1	3.15	1	2.82333	3.31	1	0.636978	0.17453	0.488467	0.0387855
hsa_miR_1296_3p	4.15	3.34	4.33	4.58	1.83667	3.46	3.30333	3.82	4.31	3.75	1	3.15333	3.85	2.92	1	3.79333	1	3.4	0.738271	0.0327678	1.20526	0.255038
hsa_miR_1296_5p	3.76	3.51	1	3.9	1.83667	3.33	3.78333	3.18	4.01	1	1	1	3.52	1	3.49667	3.19333	1	2.04	0.80598	0.309414	0.858105	0.344614
hsa_miR_1297	1	1	1	1	1	1	1	1	1	1	1	1	1	1	1	1	1	1	1	#DIV/0!	1	#DIV/0!
hsa_miR_1298_3p	2.45	1	1	1	1	2.24	1	1	1	1	1	1	1	1	1	1	1	1	0.674157	0.211325	1	#DIV/0!
hsa_miR_1298_5p	1	1.45	1	1	1	1	1.91333	1	1	1	1	1	1	1	1	1	1	1	0.869565	0.211325	1	#DIV/0!
hsa_miR_1299	1	1.51	1	1	1	1	1	1	1	1	1	1	1	1	1	1.74333	1	1	0.912458	0.309538	0.889768	0.181609
hsa_miR_1301_3p	2.35	1	3.3	1	1	1.91	1	1	1	1	1	2.38333	1	1	1	2.57333	1	1	0.572386	0.144352	1.01144	0.485311
hsa_miR_1301_5p	3.32	4.3	2.98	3.61	1	2.85	4.48333	3.57	3.49	1.92	1	1	3.74	1	1	1.62333	3.28	2.86	0.629931	0.0253183	0.975759	0.471894
hsa_miR_1302	1	1	1	1	1	2.19	1	1	1	1	0	1	1	1	1	1	1	1	0.909091	0.170447	0.8	0.18695
hsa_miR_1303	4.33	4.76	4.82	4.95	3.45667	3.34	3.56333	4.76	4.73	3.85	3.73	3.35333	4.25	1	2.77667	3.99333	3.14	3.87	0.773544	0.00579464	1.28786	0.0729334
hsa_miR_1304_3p	4.07	3.62	1	3.89	2.73667	1	3.89333	2.94	3.75	2.58	1	2.61333	1	1	3.54667	3.81333	3.14	3.15	0.895491	0.394054	0.987859	0.482069
hsa_miR_1304_5p	1	2.63	1	1	1	3.1	1	1	2.73	2.63	4.51	1	1	1	1	1.26333	1	1	1.06813	0.439417	2.27419	0.0556607
hsa_miR_1305	1	1	1	1	1	0.87	1	1	1	3.48	1	2.88333	1	1	1	1	1	1	1.39667	0.0856305	1.87267	0.0915442
hsa_miR_1306_3p	1	1	1	1	1	1.43	1	1	2.67	1	1	1	1	1	1	1	1	1	1.15182	0.170447	1.334	0.18695
hsa_miR_1306_5p	5.14	5.01	4.96	5.19	4.88667	3.57	4.92333	4.76	5.47	4.64	4.37	4.55333	4.22	3.58	4.68667	5.09333	3.39	4.87	0.895855	0.00943553	1.10495	0.111241
hsa_miR_1307_3p	5.82	5.4	5.87	5.71	4.74667	4.33	5.10333	5.47	5.73	4.94	5.27	5.35333	4.86	4.29	5.33667	5.60333	3.78	4.95	0.887015	0.0114293	1.11437	0.0564295
hsa_miR_1307_5p	4.02	2.08	2.86	1	1	2.06	2.20333	2.56	3.92	2.84	1	1	1	3.13	4.40667	2.36333	1	1	0.737216	0.156415	1.05302	0.445486
hsa_miR_130a_3p	1	1	1	1	1	2.17	1	1	1	2.02	1	1	1	1	1	2.43333	1	1	1.22303	0.0867527	0.971839	0.457005
hsa_miR_130a_5p	1	1	1	1	1	1	1	1	1	1	1	1	1	1	1	1	1	1	1	#DIV/0!	1	#DIV/0!
hsa_miR_130b_3p	1	2.2	1	1	1	0.72	1	1	1	2.4	1	2.48333	1	1	1	1.67333	1	1	0.945238	0.436326	1.41758	0.133902
hsa_miR_130b_5p	1	1	1	1	1	1.8	1	1	2.28	1	1	1	1	1	1	2.05333	1	1	1.21212	0.084551	1.06843	0.401314
hsa_miR_1321	1	1	1	1	1	1.09	1	1	1	1	1	1	1	1	1	1	1	1	1	#DIV/0!	1	#DIV/0!
hsa_miR_1322	1	1	1	1	1	1	1	1	1	1	1	1	1	1	1	1	1	1	1	#DIV/0!	1	#DIV/0!
hsa_miR_1323	3.46	3.33	1	1	1	1	1	1	3.41	1.72	1	1	1	1	1	2.56333	1	1	0.549422	0.138647	1.28991	0.259298
hsa_miR_132_3p	2.82	1	3.84	1	1	0.74	2.68333	1	1	1	1	1	1	1	1	1	1	1	0.391645	0.101193	1	#DIV/0!
hsa_miR_1324	1	5.18	1	1	1	1.29	1	1	1	1	1	1	1	1	1	1	1	1	0.417827	0.211325	1	#DIV/0!
hsa_miR_132_5p	1	1	1	1	1	1.68	1	1	1	1	1	1	1	1	1	1	1	1	1	#DIV/0!	1	#DIV/0!
hsa_miR_133a_3p	3.23	2.96	1	1	2.04667	1	6.00333	1	3.1	3.67	3.29	3.57333	1	1	2.70667	2.96333	1	2.34	0.972689	0.469179	1.59491	0.0590248
hsa_miR_133a_5p	1	1	1	1	1	1	1	1	1	1	1	1	1	1	1	1	1	1	1	#DIV/0!	1	#DIV/0!
hsa_miR_133b	3.56	2.52	3.94	3.79	3.21667	3.33	4.10333	1	4	4.15	1	3.69333	3.36	2.84	3.48667	4.21333	1	2.92	0.861822	0.226516	0.932211	0.40987
hsa_miR_1343_3p	7.58	7.11	7.34	7.3	6.12667	7.61	6.76333	7.38	7.43	7.45	7.64	6.88333	6.91	7.07	6.63667	6.51333	7.45	6.42	0.962943	0.0970905	1.07659	0.0149496
hsa_miR_1343_5p	10.96	10.97	11.23	11.35	10.9167	9.28	10.7833	11.01	11.28	10.19	10.71	11.1433	10.34	9.32	10.8767	11.0833	9.71	10.92	0.95885	0.0258426	1.04739	0.099739
hsa_miR_134_3p	3.98	3.43	3.47	4.02	3.51667	3.41	3.94333	1	3.61	3.27	1	1	1	1	4.09667	3.98333	1	3.69	0.617898	0.00604648	0.802708	0.299073
hsa_miR_134_5p	3.72	3.6	3.92	4.1	2.72667	3.14	3.79333	2.85	3.76	3.63	1	3.22333	3.99	1	2.78667	3.47333	1	2.24	0.702523	0.0050764	1.19779	0.259972
hsa_miR_135a_3p	8.34	8.29	8.96	8.67	6.21667	7.44	7.48333	8.35	8.49	7.79	5.63	5.92333	7.48	7.16	5.92667	6.41333	7.38	6.17	0.817578	0.000967992	1.07131	0.249766
hsa_miR_135a_5p	1	2.12	1	1	1	0.36	3.00333	1	1	2.21	1	1	1	1	1	1	1	1	0.808252	0.279483	1.242	0.18695
hsa_miR_135b_3p	1	1	1	1	1	1	1	1	1	1	1	1	1	1	1	1.50333	1	1	1.04576	0.170447	0.922604	0.181609
hsa_miR_135b_5p	1	2.04	1	1	2.69667	1	1	1	4.34	1	1	1	1	2.78	2.64667	1	2.92	1	1.32898	0.201035	0.882021	0.391564
hsa_miR_136_3p	1	1	1	1	1	1	1	1	1	1	1	1	1	1	1	1.82333	1	1	1.07485	0.170447	0.879336	0.181609
hsa_miR_136_5p	1	1	1	1	1	1	3.04333	1	1	1	1	1	1	1	1	1	1	1	1	#DIV/0!	1	#DIV/0!
hsa_miR_137	2.59	1	1	3.3	2.38667	1.68	1	1	1	1	1	1	1	3.16	2.99667	1	1	1	0.900574	0.406261	0.590745	0.0875497
hsa_miR_138_1_3p	3.32	1	1	3.32	1	0.89	3.03333	1	3.67	1	1	1	1	1	2.83667	2.15333	1	1.62	0.885851	0.41202	0.957752	0.458061
hsa_miR_138_2_3p	1	1	1	1	1	1	1	1	1	1	1	1	1	1	1	1	1	1	1	#DIV/0!	1	#DIV/0!
hsa_miR_138_5p	2.94	3.7	3.01	1	1	1	3.34333	1	1	1	1	1	1	1	1	2.12333	1	1	0.342628	0.00272519	0.842302	0.181609
hsa_miR_139_3p	6.57	6.02	6.93	7.42	4.36667	5.46	4.73333	7.09	5.98	5.57	1	4.34333	6.15	4.94	4.94667	4.61333	5.73	4.52	0.766813	0.00810677	0.931392	0.378968
hsa_miR_139_5p	1	1	1	1	1	1	1	1	1	1	1	1	1	1	1	1	1	1	1	#DIV/0!	1	#DIV/0!
hsa_miR_1_3p	1	1	1	1	1	1	3.61333	1	1	1	1	1	1	1	1	1	1	1	1	#DIV/0!	1	#DIV/0!
hsa_miR_140_3p	1	1	1	1	1	3.08	1	1	1	2.43	1	1	1	1	1	2.11333	1	1	1.23121	0.0852586	1.08472	0.388369
hsa_miR_140_5p	1	1.91	1	1	1	1	3.36333	1	1	1	1	1	1	1	1	1.43333	1	1	0.797489	0.23828	0.932642	0.181609
hsa_miR_141_3p	1	1	1	1	1	1	1	1	1	1	1	1	1	1	1	1	1	1	1	#DIV/0!	1	#DIV/0!
hsa_miR_141_5p	1	1	1	1	1	1.35	1	1	1	1	1	1	1	2.68	1	1	1	1	1.15273	0.170447	0.78125	0.181609
hsa_miR_142_3p	1	1	1	1	1	1	1	1	1	3.48	1	1	1	1	1	1	1	1	1.22545	0.170447	1.496	0.18695
hsa_miR_142_5p	1	1	1	1	1	0.8	4.81333	1	1	1	1	1	1	1	1	1	2.95	1	1.17727	0.170447	0.754717	0.181609
hsa_miR_143_3p	1	1	1	1	1	2.66	1	1	1	1	1	1	1	1	1	1.61333	1	1	1.05576	0.170447	0.907258	0.181609
hsa_miR_143_5p	1	1	1	1	1	1	1	1	2.16	2.27	1	1	1	1	1	1	1	1	1.22091	0.0836855	1.486	0.0891953
hsa_miR_144_3p	1	1	1	1	1	3.63	1	3	1	1	1	2.59333	1	1	1	2.02333	1	1	1.4197	0.0468583	1.46825	0.150132
hsa_miR_144_5p	1	1	1	1	1	1	1	1	1	1.45	1	1	1	1	1	1	1	1	1.04091	0.170447	1.09	0.18695
hsa_miR_145_3p	1	1	1	1	1	-0.24	1	1	1	1	1	1	1	1	1	1	1	1	1	#DIV/0!	1	#DIV/0!
hsa_miR_145_5p	1	3.08	1	1	1	4.11	1	3.64	2.8	1	1	1	1	3.44	2.39667	2.93333	2.96	3.19	1.36149	0.241821	0.711558	0.143825
hsa_miR_1468_3p	1	1	1	1	1	1	2.17333	2.68	1	1	1	1	1	1	1	1	1	1	1.15273	0.170447	1.336	0.18695
hsa_miR_1468_5p	2.36	1	1	1	1	1	1	1	1	1	1	1	1	1	1	2.10333	1	1	0.757089	0.26006	0.844674	0.181609
hsa_miR_1469	11.18	10.31	11.2	11.58	10.5167	9.25	11.0133	11.18	11.47	10.28	10.71	10.8233	10.62	9.5	10.7567	10.7333	9.3	10.52	0.966879	0.181656	1.06391	0.0424821
hsa_miR_146a_3p	1	1	1	1	1	0.75	1	1	1	1	1	1	1	1	1	1.75333	3.85	1	1.32758	0.119231	0.624783	0.127125
hsa_miR_146a_5p	2.95	1	1	1	1	2.35	3.30333	1	1	1	1	1	1	2.87	1	1	3.78	2.19	0.927824	0.43924	0.506757	0.0496098
hsa_miR_146b_3p	1	1	1	1	1	1	1	1	2.75	1	1	1	1	1	1	1	1	1	1.15909	0.170447	1.35	0.18695
hsa_miR_146b_5p	1	2.82	1	3.15	1	1	1	1	2.4	1	1	1	1	1	1	1	1	1	0.701622	0.257184	1.28	0.18695
hsa_miR_1470	5.7	5.17	5.89	6	4.85667	4.16	5.96333	5.67	5.58	5.27	6.84	6.22333	5.18	4.34	6.06667	5.84333	4.42	5.42	0.990236	0.432635	1.13527	0.057091
hsa_miR_1471	5.3	4.07	4.88	4.41	3.88667	3.8	4.43333	3.99	4.4	4.19	1	3.54333	1	3.83	4.36667	4.22333	2.88	4.27	0.721404	0.0197058	0.99893	0.49827
hsa_miR_147a	1	1	3.18	1	1	1.49	1	1	2.83	1	1	1	1	1	1	1	1	1	0.6755	0.262012	1.366	0.18695
hsa_miR_147b	1	1	1	1	1	2.39	1	1	1	1	1	1	1	1	1	1	1	1	1	#DIV/0!	1	#DIV/0!
hsa_miR_148a_3p	1	2.25	1	1	1	1	1	1	1	1	1	1	1	1	1	1	1	1	0.705882	0.211325	1	#DIV/0!
hsa_miR_148a_5p	1	1	1	1	1	1	1	1	1	1	1	1	1	1	1	1	1	1	1	#DIV/0!	1	#DIV/0!
hsa_miR_148b_3p	1	2.99	1	1	1	1.47	1	1	3.15	1.96	1	1	1	2.74	1	1.26333	3.03	1	0.99162	0.492913	0.969967	0.466199
hsa_miR_148b_5p	1	1	1	1	1	1	1	1	1	1	1	1	1	1	1	1	1	1	1	#DIV/0!	1	#DIV/0!
hsa_miR_149_3p	9.85	9.19	10.07	9.95	9.52667	8.26	9.48333	9.87	9.67	9	9.75	9.68333	9.2	8.18	9.67667	9.56333	8.24	9.63	0.959964	0.145058	1.05649	0.0764341
hsa_miR_149_5p	4.21	2.04	4.31	4.14	3.67667	1.45	3.83333	3.09	4.32	3.81	3.44	4.29333	1	3.01	3.98667	4.61333	1	4.11	0.947142	0.418413	1.28352	0.136004
hsa_miR_150_3p	6.49	6.13	6.28	6.74	6.54667	5.17	6.34333	5.56	6.02	5.46	6.17	6.36333	5.72	4.95	6.04667	6.70333	4.64	6.47	0.925012	0.0261939	1.02774	0.342662
hsa_miR_150_5p	3.62	2.53	1	1	1	1.74	2.64333	1	3.49	2.44	1	1	1	2.61	3.50667	3.44333	1	2.85	0.890273	0.38746	0.74365	0.197999
hsa_miR_151a_3p	3.01	1	1	1	1	1.66	1	2.65	4.13	2.01	1	1	4.5	1	1	1	2.95	1	1.21067	0.339377	1.13083	0.387018
hsa_miR_151a_5p	1	1	1	1	1	1.87	1	1	1	1	1	1	1	1	1	1	1	1	1	#DIV/0!	1	#DIV/0!
hsa_miR_151b	6.74	1	1	1	1	3.59	1	1	2.04	1	1	1	1	1	1	1	1	1	0.375702	0.221097	1.208	0.18695
hsa_miR_152_3p	2.56	1	1	1	1	1	1	1	1	1	1	1	1	1	1	1	1	1	0.657895	0.211325	1	#DIV/0!
hsa_miR_152_5p	1	1	1	1	1	1	1	1	2.77	1	1	1	1	1	1	1.76333	1	1	1.2303	0.101115	1.20118	0.286366
hsa_miR_153_3p	1	1	1	1	1	1	1	1	1	1	1	1	1	1	1	1	1	1	1	#DIV/0!	1	#DIV/0!
hsa_miR_153_5p	1	1	1	1	1	0.75	1	1	2.78	1	1	1	1	1	1	1	1	1	1.16182	0.170447	1.356	0.18695
hsa_miR_1537_3p	1	1	1	3.04	1	2.26	1	1	2.15	1.64	1	1	1	1	1	1	1	1	1.16273	0.092751	1.358	0.100071
hsa_miR_1537_5p	1	1	1	1	1	1	1	1	1	1	1	1	1	1	1	1	1	1	1	#DIV/0!	1	#DIV/0!
hsa_miR_1538	4.44	4.04	4.25	3.89	3.54667	3.39	4.20333	4.25	4.6	3.97	1	3.84333	3.45	3.63	3.89667	4.06333	2.86	4.1	0.849746	0.033294	0.963455	0.425366
hsa_miR_1539	4.63	3.96	4.68	4.19	3.45667	3.53	4.20333	3.56	4.85	4.26	1	4.43333	1	2.94	3.25667	3.82333	1	3.68	0.694732	0.00891182	1.38369	0.140115
hsa_miR_154_3p	1	1	1	1	1	1	1	1	1	1	1	1	1	1	1	1	1	1	1	#DIV/0!	1	#DIV/0!
hsa_miR_154_5p	2.37	1.51	1	1	1	1.65	1	3.14	3.14	1	1	1	1	1	1	1	1	1	0.853949	0.322667	1.856	0.0889039
hsa_miR_155_3p	2.49	2.53	1	1	1	1	1	1	1	2.12	3.29	0	1	1	1	1	1	1	0.60752	0.126919	1.482	0.22005
hsa_miR_155_5p	1	1	1	1	1	1	1	1	1	1	1	1	1	1	1	1	1	1.74	1.06727	0.170447	0.890208	0.181609
hsa_miR_1587	5.12	4.49	5	4.91	5.69667	3.83	5.17333	4.78	5.25	4.56	6.11	6.61333	4.37	3.75	5.67667	6.38333	3.61	6.12	1.0682	0.196055	1.09582	0.235926
hsa_miR_15a_3p	1	1	1	1	1	1	3.17333	1	1	1	1	1	1	1	1	1	3.11	1	1.19182	0.170447	0.739827	0.181609
hsa_miR_15a_5p	1	1	1	1	1	4.13	1	1	2.38	1.38	1	1	1	1	1	1	1	2.58	1.30364	0.0604952	1.07018	0.40929
hsa_miR_15b_3p	1	1	1	1	1	1	1	1	1	1	1	1	1	1	1	2.56333	1	1	1.14212	0.170447	0.793301	0.181609
hsa_miR_15b_5p	1	1	1	1	1	3.41	1	1	2.46	2.85	1	2.67333	1	2.61	1	3.87333	1	1	1.86061	0.0108792	1.14277	0.35454
hsa_miR_1_5p	1	1	1	1	1	2.09	1	1	1	1	1	1	1	1	1	1	1	1	1	#DIV/0!	1	#DIV/0!
hsa_miR_16_1_3p	1	1	3.04	1	1	1.99	1.99333	1	1	1.98	3.44	2.43333	1	1	2.36667	1	1	1	0.931818	0.443122	1.60507	0.0998344
hsa_miR_16_2_3p	1	1	1	1	1	1	2.59333	1	1	2.61	1	1	1	1	1	1	1	1	1.14636	0.170447	1.322	0.18695
hsa_miR_16_5p	1	1	1	1	1	5.68	1	1	1	1.68	1	1	1	2.72	1	3.00333	1	1	1.4003	0.0541932	0.700994	0.144148
hsa_miR_17_3p	3.23	1	3.59	3.11	1	2.96	1.89333	2.78	1	3.19	1	1	1	3.48	1	1.80333	2.84	1	0.700767	0.221741	0.967696	0.464833
hsa_miR_17_5p	1	1	2.79	1	1	4.01	1	1	2.55	1	1	1	1	3.35	1	1	1	1	0.848358	0.367326	0.941317	0.436895
hsa_miR_181a_2_3p	1	1	1	1	1	1.98	2.25333	1	1	1	1	1	1	1	1	2.10333	1	2.64	1.24939	0.0878911	0.686237	0.0923753
hsa_miR_181a_3p	1	1	1	1	1	1	1	1	1	1	1	1	1	1	1	1	1	1	1	#DIV/0!	1	#DIV/0!
hsa_miR_181a_5p	1	1	1	3.23	1	2.76	1	1	2.54	2.25	1	1	3.33	2.9	2.43667	1	1	1	1.76879	0.0100675	0.801257	0.252898
hsa_miR_181b_2_3p	3.02	2.39	1	1	1	2.94	1	1	2.62	1	1	1	1	1	1	1	1	1	0.536945	0.117474	1.324	0.18695
hsa_miR_181b_3p	1	1	1	1	1	1	1	1	1	1	1	1	1	1	1	1	1	1	1	#DIV/0!	1	#DIV/0!
hsa_miR_181b_5p	1	1	1	1	1	1	1	1	1	1	1	1	1	1	1	1	1	1	1	#DIV/0!	1	#DIV/0!
hsa_miR_181c_3p	1	1	1	1	1	0.33	1	1	1	1	1	1	1	1	1	2.78333	1	1	1.16212	0.170447	0.770878	0.181609
hsa_miR_181c_5p	1	1	1	1	1	1.47	1	1	1	1	1	1	1	1	1	1	1	1	1	#DIV/0!	1	#DIV/0!
hsa_miR_181d_3p	4.06	3.71	4.58	4.79	1.96667	2.12	2.26333	3.53	3.95	3.93	1	1	1	3.28	2.87667	3.63333	1	2.6	0.613912	0.00283293	1.11828	0.371493
hsa_miR_181d_5p	1	1	1	1	1	1.71	1	1	1	1	1	1	1	1	1	1	1	1	1	#DIV/0!	1	#DIV/0!
hsa_miR_182_3p	1	1	1	1	1	2.45	1	1	2.78	2.17	3.76	1	1	2.83	1	1	1	1	1.68545	0.0246607	1.64138	0.10843
hsa_miR_1825	4.98	5.01	4.9	5.11	4.34667	3.49	4.65333	4.22	5.02	4.2	4.31	4.46333	4.37	3.35	4.19667	4.68333	3.83	4.41	0.861835	0.00016213	1.07311	0.126284
hsa_miR_182_5p	1	1	1	1	1	0.72	1	1	3.33	1	1	1	1	1	1	1	1	1	1.21182	0.170447	1.466	0.18695
hsa_miR_1827	1	1	1	1	1	1	1	1	1	1	1	1	1	1	1	1	1	1	1	#DIV/0!	1	#DIV/0!
hsa_miR_183_3p	3.13	1.84	3.23	1	1	1.64	3.55333	1	1	7.56	1	1	1	1	1	2.04333	1	2.21	0.65898	0.119719	1.68078	0.259484
hsa_miR_183_5p	1	1	1	1	1	0.85	2.80333	1	1	1	1	1	1	1	1	1	1	1	1	#DIV/0!	1	#DIV/0!
hsa_miR_184	4.3	2.83	3.93	2.8	1	2.92	1	3.99	3.76	3.38	1	2.85333	3.26	3.56	2.60667	3.68333	1	2.19	0.771412	0.095096	1.10307	0.345112
hsa_miR_185_3p	4.13	3.61	4.98	4.67	4.12667	3.73	4.22333	1	4.47	4.27	4.58	4.25333	3.47	3.62	4.41667	4.67333	2.85	4.61	0.905089	0.236061	0.942809	0.386676
hsa_miR_185_5p	3.88	2.35	3.42	1	4.00667	4.08	3.14333	2.81	3.99	2.48	1	2.67333	1	3.67	2.70667	3.61333	1	3.12	0.793123	0.147672	1.02872	0.459527
hsa_miR_186_3p	2.41	1	1	1	1	2.26	1	1	3.47	1.79	1	1	1	1	1	1	1	1	0.88188	0.38072	1.652	0.122776
hsa_miR_186_5p	1	1	1	1	1	2.31	1	1	1	1.68	1	1	1	1	1	1	1	1	1.06182	0.170447	1.136	0.18695
hsa_miR_187_3p	1	1	1	1	2.23667	2.02	3.50333	1	2.14	1.81	1	2.75333	1	1	3.05667	3.48333	1	2.72	1.90576	0.00557819	0.851876	0.308877
hsa_miR_187_5p	10.03	9.88	9.56	9.91	7.81667	8.09	8.62333	9.71	9.61	8.85	7.85	8.15333	10	8.96	7.88667	8.08333	8.03	8.37	0.883826	0.000764051	1.03269	0.294366
hsa_miR_188_3p	3.32	1	1	1	1	1	1	1	2.38	1.51	1	2.86333	1	1	1	1	1	1	0.756323	0.318416	1.75067	0.0580937
hsa_miR_188_5p	4.07	3.03	3.6	1	2.91667	2.7	3.80333	3.59	3.57	3.37	1	3.58333	1	2.89	3.43667	3.69333	2.76	3.49	0.825404	0.094803	1.05014	0.414689
hsa_miR_18a_3p	1	1	1	1	1	1	2.01333	1	1	1	1	1	1	1	1	1	1	1	1	#DIV/0!	1	#DIV/0!
hsa_miR_18a_5p	1	1	1	1	1	0.32	1	1	1	2.38	1	1	1	1	1	1.31333	1	1	1.15394	0.12463	1.21267	0.233724
hsa_miR_18b_3p	4.15	3.32	4.11	4.51	3.91667	2.83	4.19333	3.74	4.17	3.27	4.03	3.42333	1	3.15	3.97667	4.05333	1	3.85	0.839928	0.0972606	1.31298	0.101738
hsa_miR_18b_5p	1	3.2	3.28	2.82	1	2.54	2.30333	1	3.53	2.5	1	1	1	1	1	1	3.73	1	0.647545	0.182407	1.24124	0.312149
hsa_miR_1908_3p	6.79	6.4	7.12	6.95	6.30667	6.03	6.80333	6.82	7.1	6.41	7.55	6.84333	5.91	6.51	6.85667	6.72333	6.16	6.52	0.985677	0.358114	1.07725	0.0343238
hsa_miR_1908_5p	12.39	12.24	12.64	12.86	11.6367	10.6	12.1333	12.64	12.85	11.69	11.74	11.9133	11.57	10.68	12.0067	12.0333	11.39	11.74	0.953143	0.0096198	1.05157	0.0472647
hsa_miR_1909_3p	9.29	9.11	9.62	9.76	9.05667	8.1	9.22333	9.49	9.48	8.81	9.04	9.21333	8.97	8.16	8.94667	9.10333	8.49	8.96	0.960321	0.0551089	1.04959	0.0279434
hsa_miR_1909_5p	4.52	4.22	4.05	3.55	3.72667	3.42	4.02333	3.15	4.42	3.95	3.93	3.76333	1	3.31	3.88667	3.64333	3.58	3.53	0.813775	0.0109028	1.21668	0.100035
hsa_miR_190a_3p	3.02	1	1	1	1	2.44	3.08333	1	1	2.02	1	1	1	1	1	1	1	1	0.653024	0.24005	1.204	0.18695
hsa_miR_190a_5p	1	1	1	1	1	1	1	1	1	1	1	1	1	1	1	1	1	1	1	#DIV/0!	1	#DIV/0!
hsa_miR_190b	1	1	1	1	1	1	3.17333	1	1	1	1	1	1	1	1	1	1	1	1	#DIV/0!	1	#DIV/0!
hsa_miR_1910_3p	3.53	3.38	3.4	1	1	3.37	1	1	3.14	7.13	1	1	1	3.27	1	2.52333	1	2.69	0.654792	0.0315212	1.38671	0.292018
hsa_miR_1910_5p	5.45	5.39	5.63	5.87	3.74667	3.88	4.06333	5.3	5.45	4.91	3.81	4.36333	4.27	3.98	4.26667	4.69333	4.69	4.15	0.82602	7.00192e-05	1.09789	0.123771
hsa_miR_1911_3p	1	1	1	1	1	1.13	2.37333	1	1	1.42	1	1	1	1	1	2.94333	1	2.38	1.3403	0.0632287	0.697605	0.125972
hsa_miR_1911_5p	1	1	1	1	1	2.68	1	1	2.72	3.08	1	2.79333	1	1	1	1.72333	1	1	1.57424	0.0255856	1.89073	0.0478514
hsa_miR_1912	1	1	1	1	1	1	2.95333	1	1	1	1	1	1	1	1	1	1	1	1	#DIV/0!	1	#DIV/0!
hsa_miR_1913	6.82	6.82	6.57	6.84	6.11667	5.4	6.43333	6.32	6.9	5.82	6.02	6.44333	6.04	5.71	6.22667	6.31333	5.49	6.18	0.910395	0.000901711	1.05128	0.108533
hsa_miR_191_3p	3.49	1	3.79	3.68	2.92667	2.26	3.37333	1	3.99	2.74	3.48	3.59333	1	1	3.24667	2.80333	1	1.76	0.843654	0.342549	1.64329	0.0610442
hsa_miR_1914_3p	7.8	6.93	8.2	8.21	7.35667	6.29	7.61333	7.79	7.92	7.21	7.58	7.41333	7.08	6.5	7.35667	7.43333	6.32	7.53	0.953098	0.223488	1.07759	0.0279518
hsa_miR_1914_5p	4.37	3.61	3.87	4.37	2.81667	3.25	4.18333	4.02	4.54	3.66	4.62	4.23333	4.11	4	3.92667	3.90333	3.66	3.19	1.00951	0.445527	1.10961	0.048915
hsa_miR_1915_3p	11.47	11.29	11.96	11.89	11.0667	9.8	11.5033	11.83	12.17	11.03	10.95	11.2533	11.03	10.49	11.4067	11.6633	10.46	11.01	0.968475	0.107037	1.03966	0.0965602
hsa_miR_1915_5p	5.74	4.18	5.84	6.55	4.02667	4.23	3.63333	6.1	5.58	4.76	3.64	4.31333	5.01	4.97	4.25667	4.29333	4.92	4.31	0.902515	0.223889	1.05447	0.305498
hsa_miR_191_5p	1	2.56	2.86	4.03	1.95667	5.31	3.20333	4.6	3.19	3.96	1	2.43333	1	4.42	1	3.71333	4.13	1	1.2934	0.21661	1.19371	0.305708
hsa_miR_192_3p	1	1.51	1	1	1	2.78	1	1	2.58	1	3.12	1	1	3.57	1	1	3.24	2.5	1.63248	0.0340056	0.848091	0.327319
hsa_miR_192_5p	3.27	3.07	3.29	1	1	1.01	3.34333	1	4.17	3.07	1	2.99333	3.36	3.44	3.29667	3.36333	1	1	0.784292	0.0483679	0.949547	0.437502
hsa_miR_193a_3p	1	1	2.92	1	1	2.8	1	1	1	1	1	1	1	1	1	3.08333	1	1	0.72524	0.279839	0.742268	0.181609
hsa_miR_193a_5p	4.71	3.17	4.7	4.15	2.38667	3.76	2.29333	4.59	3.94	3.8	1	1	3.42	3.94	3.52667	3.29333	3.5	1.97	0.736667	0.0741726	0.875115	0.319724
hsa_miR_193b_3p	3.91	2.6	4.43	3.26	2.86667	1.68	3.73333	2.68	3.73	2.65	1	3.84333	1	3.56	3.30667	3.68333	1	2.88	0.731261	0.103314	1.08127	0.389405
hsa_miR_193b_5p	4.87	3.8	4.24	4.32	3.98667	3.63	4.10333	4	4.71	3.84	1	3.97333	3.4	3.86	3.32667	4.40333	1	3.73	0.786776	0.0470217	1.06633	0.396863
hsa_miR_194_3p	2.46	1	3.46	3.33	1.96667	1	3.39333	1	3.68	1	1	3.14333	1	1	2.66667	3.45333	1	2.74	0.854572	0.35047	0.993929	0.493801
hsa_miR_194_5p	1	1	1	1	1	2.57	1.99333	1	1	1	1	1	1	1	1	1.63333	1	1	1.05758	0.170447	0.904523	0.181609
hsa_miR_195_3p	1	1	3.02	1	1	3.11	1.94333	1	2.52	2.02	4.4	3.98333	1	1	3.36667	2.67333	1	1.96	1.35404	0.246239	1.51891	0.122858
hsa_miR_195_5p	1	1	1	1	1	1	2.33333	1	1	3.26	1	1	1	1	1	1	1	1	1.20545	0.170447	1.452	0.18695
hsa_miR_196a_3p	1	1	1	1	1	1.02	1	1	1	1	1	1	1	1	1	1	1	1	1	#DIV/0!	1	#DIV/0!
hsa_miR_196a_5p	1	1	1	1	1	0.73	2.59333	1	1	1	1	1	1	1	1	1	1	1	1	#DIV/0!	1	#DIV/0!
hsa_miR_196b_3p	1	1	1	1	1	2.79	1	1	2.33	1	1	1	1	1	1	1.31333	1	1	1.14939	0.123345	1.20317	0.235732
hsa_miR_196b_5p	1	1	1	1	1	1	1	1	1	1	1	1	1	1	1	1	1	1	1	#DIV/0!	1	#DIV/0!
hsa_miR_1972	4.51	3.84	4.11	4.28	3.18667	3.59	4.61333	4.92	4.11	3.56	2.98	4.41333	3.88	3.46	1	4.71333	4.03	4.26	0.904567	0.157837	1.12354	0.254156
hsa_miR_1973	2.56	1	1	1	1	1	1	1	1	2.07	1	1	1	2.95	1	1	1	1	0.838517	0.346292	0.916226	0.391211
hsa_miR_197_3p	5.02	4.33	5.33	4.79	4.32667	3.36	4.91333	5.03	5	4.54	1	5.06333	4.49	3.42	4.83667	5.26333	3.92	4.7	0.878065	0.11929	0.929778	0.361899
hsa_miR_197_5p	7.38	7.05	7.59	7.28	7.07667	6.07	7.18333	6.95	8.17	6.6	7.57	7.73333	6.29	5.9	7.35667	7.64333	6.03	7.35	0.961027	0.162228	1.09509	0.0809283
hsa_miR_1976	6.1	5.92	6.04	5.96	5.10667	4.69	5.31333	5.41	5.95	5.15	4.52	5.42333	5	3.92	4.97667	5.41333	4.65	5.21	0.839978	6.89264e-05	1.08824	0.104892
hsa_miR_198	3.95	2.83	4.63	3.53	2.58667	2.82	3.71333	2.74	3.55	2.76	1	3.12333	1	2.59	1	3.46333	1	2.92	0.601068	0.0374422	1.32027	0.16935
hsa_miR_199a_3p_hsa_miR_199b_3p	1	1	1	1	1	1.8	1	1	1	2.62	1	1	1	1	1	1	1	1	1.14727	0.170447	1.324	0.18695
hsa_miR_199a_5p	1	2.03	3.06	1	1.97667	1.38	3.45333	2.58	2.65	2.7	1	2.45333	3.39	1	2.48667	2.79333	1	2.33	1.09195	0.396334	1.05077	0.417278
hsa_miR_199b_5p	1	1	1	1	1	1	2.90333	1	1	1.65	1	1	1	1	3.40667	1	1	1	1.27788	0.118446	0.806503	0.271965
hsa_miR_19a_3p	1	1	1	1	1	-0.12	1	1	1	1	1	1	1	1	1	1	1	1	1	#DIV/0!	1	#DIV/0!
hsa_miR_19a_5p	1	1	1	1	1	1	1	1	1	1	3.47	2.80333	1	1	1	1	1	1	1.38848	0.0862847	1.85467	0.0923323
hsa_miR_19b_1_5p	2.59	1	1	1	1	1	1	1	1	1	1	1	1	1	1	1	1	1	0.653595	0.211325	1	#DIV/0!
hsa_miR_19b_2_5p	2.86	1	1	1	1	1	1	1	1	1	1	1	1	1	1	2.29333	1	3.59	0.835204	0.35971	0.607083	0.101602
hsa_miR_19b_3p	1	1	1	1	1	4.45	2.48333	4.04	2.49	2.77	1	2.97333	1	2.84	1	2.63333	4.02	1	2.34242	0.00178721	1.27492	0.22207
hsa_miR_200a_3p	1	1	1	1	1	0.5	1	1	2.06	1	1	1	1	1	1	1	1	1	1.09636	0.170447	1.212	0.18695
hsa_miR_200a_5p	1	1.4	2.84	1	1	1	2.15333	1	3.3	2.48	1	1	1	1	1	1	1	1	0.769257	0.278894	1.756	0.0954704
hsa_miR_200b_3p	1	1	1	1	1	0.09	1	1	1	1.65	1	1	1	1	1	1	1	1	1.05909	0.170447	1.13	0.18695
hsa_miR_200b_5p	1	1	1	1	1	1	1	1	2.07	1	1	1	1	1	1	1	1	1	1.09727	0.170447	1.214	0.18695
hsa_miR_200c_3p	1	2.16	1	1	2.75667	0.68	2.74333	1	1	1	1	1	1	1	1	1	1	1	0.721154	0.211325	1	#DIV/0!
hsa_miR_200c_5p	1	1	1	1	1	1	1.98333	1	1	1	1	1	1	1	1	1.63333	1	1	1.05758	0.170447	0.904523	0.181609
hsa_miR_202_3p	2.52	1	1	1	1	1.66	2.03333	1	1	3.05	1	1	1	1	1	1.40333	1	1	0.811746	0.320613	1.32119	0.226744
hsa_miR_202_5p	1	1	1	1	2.53667	1	1	1	1	3.11	1	2.45333	1	1	1	1	1	1	1.32394	0.0873957	1.71267	0.0936686
hsa_miR_203a_3p	2.63	1	1	1	1	2.09	1	1	2.54	1	1	1	1	1	1	1	1	1	0.738661	0.269478	1.308	0.18695
hsa_miR_203a_5p	1	1	1	1	1	1.86	1	1	1	1	1	1	1	1	1	1	1	1	1	#DIV/0!	1	#DIV/0!
hsa_miR_203b_3p	1	1	1	1	1	1	1	1	2.49	1	1	1	3.49	1	1	1	1	1	1.36182	0.090723	0.917314	0.412103
hsa_miR_203b_5p	1	1	1	1	1	2.14	1	1	1	1	1	1	1	1	1	1	1	1	1	#DIV/0!	1	#DIV/0!
hsa_miR_204_3p	12.56	12.08	12.37	12.9	13.2667	10.04	12.3533	11.94	10.87	10.93	12.17	12.7533	11.46	9.78	12.7167	13.0233	9.2	13	0.94208	0.0567965	1.01758	0.401118
hsa_miR_204_5p	1	1	1	3.12	1	1	3.76333	1	1	2.22	1	1	1	1	1	2.50333	2.93	1.96	1.5103	0.0230545	0.718153	0.142119
hsa_miR_2052	1	1	1	1	1	1.61	1	1	1	1	1	1	1	1	1	1	1	1	1	#DIV/0!	1	#DIV/0!
hsa_miR_2053	1	1	1	1	1	1	1	1	1	1	1	1	1	1	1	1	1	1	1	#DIV/0!	1	#DIV/0!
hsa_miR_205_3p	1	1	1	1	1	1	1	1	1	1	1	1	1	1	1	1	1	1	1	#DIV/0!	1	#DIV/0!
hsa_miR_2054	1	1	1	1	1	1	1	1	1	1	1	1	1	1	1	1	1	1	1	#DIV/0!	1	#DIV/0!
hsa_miR_205_5p	1	1.98	1	2.89	1	2.2	3.15333	1	3.31	2.64	1	2.53333	1	1	1	2.28333	3.12	2.16	1.44221	0.113444	1.19091	0.293299
hsa_miR_206	1	2.55	1	1	1	2.19	5.50333	1	1	2.41	1	1	1	1	1	1	1	1	0.743856	0.26696	1.282	0.18695
hsa_miR_208a_3p	1	1	1	1	1	1	1	1	1	1	1	1	1	1	1	1	1	1	1	#DIV/0!	1	#DIV/0!
hsa_miR_208a_5p	5.51	5.67	5.23	6.13	4.32667	3.97	5.98333	5.51	5.39	4.64	3.75	3.90333	5.69	3.96	4.79667	4.73333	4.09	5.73	0.867431	0.00849587	0.959724	0.346932
hsa_miR_208b_3p	1	1	1	1	1	1.11	2.67333	1	1	1	1	1	1	1	1	1	1	1	1	#DIV/0!	1	#DIV/0!
hsa_miR_208b_5p	1	1	1	1	1	1	1	1	1	1	1	1	1	1	1	1	1	1	1	#DIV/0!	1	#DIV/0!
hsa_miR_20a_3p	2.57	1	1	1	1	0.02	2.17333	1	2.42	1	1	1	1	1	3.15667	1	1	1	0.869903	0.376184	0.944503	0.43644
hsa_miR_20a_5p	1	1	1	1	1	4	1	1	1	1	1	1	1	1	1	1	1	1	1	#DIV/0!	1	#DIV/0!
hsa_miR_20b_3p	1	1	1	2.94	1	1	1	1	1	1	1	1	1	1	1	1	1	1	1	#DIV/0!	1	#DIV/0!
hsa_miR_20b_5p	1	1	1	1	1	4.14	1	1	1	3.64	1	1	1	1	1	1.33333	1	1	1.2703	0.142116	1.44758	0.2114
hsa_miR_210_3p	3.17	2.91	3.33	3.38	3.13667	2.59	3.52333	1	3.86	3.09	3.22	4.06333	1	3.01	3.20667	6.76333	1	2.78	0.956236	0.398472	1.02928	0.467118
hsa_miR_210_5p	6.11	5.71	6.06	6.12	5.00667	4.83	5.22333	5.71	5.99	5.47	4.51	5.37333	4.99	4.53	5.05667	5.43333	4.83	5.2	0.870856	0.00191205	1.08069	0.0991485
hsa_miR_2110	5.75	5.39	5.9	6.12	5.09667	5.24	5.17333	6.04	5.93	5.5	5.56	5.34333	5.67	5.02	4.94667	5.22333	5.34	4.98	0.953158	0.111086	1.09198	0.0121994
hsa_miR_2113	3.68	2.93	1	3.32	1	2.28	2.74333	1	3.79	2.73	1	3.02333	3.23	1	1	1.66333	1	1	0.73241	0.247376	1.55757	0.128444
hsa_miR_211_3p	6.67	6.2	6.33	6.45	5.92667	5.89	6.15333	6.33	6.34	5.72	6.12	6.03333	5.24	5.27	5.63667	5.94333	5.5	5.68	0.906439	0.0102437	1.10165	0.00309898
hsa_miR_2114_3p	1	1	1	1	1	0.57	1	1	1	1	1	1	1	1	1	1	1	1	1	#DIV/0!	1	#DIV/0!
hsa_miR_2114_5p	1	1	1	1	1	1	1	1	1	1	1	1	1	1	1	1	1	1	1	#DIV/0!	1	#DIV/0!
hsa_miR_2115_3p	1	2.33	1	1	1	1	1	1	1	1.51	1	1	1	1	1	1	1	1	0.724963	0.232693	1.102	0.18695
hsa_miR_2115_5p	1	1	1	1	1	1	1	1	1	1	3.51	2.46333	1	1	1	2.17333	1	1	1.46788	0.0508045	1.50112	0.16213
hsa_miR_211_5p	2.61	1	3.31	1	1	2.72	3.63333	1	4.16	2.38	3.02	3.96333	1	1	3.03667	4.81333	1	3.38	1.13321	0.362121	1.22474	0.278817
hsa_miR_2116_3p	5.08	5.27	4.82	5.66	5.02667	3.68	5.00333	5.23	5.24	4.67	4.61	5.32333	4.83	4.21	4.95667	5.69333	4.27	4.5	0.962426	0.177205	1.0572	0.173917
hsa_miR_2116_5p	1	1	1	1	1	-0.03	1	1	1	1	1	1	1	1	1	1	1	1	1	#DIV/0!	1	#DIV/0!
hsa_miR_2117	1	1	1	1	1	1	1	1	1	1	1	1	1	1	1	1.80333	1	1	1.07303	0.170447	0.881921	0.181609
hsa_miR_212_3p	1	2.26	1	1	1	1	3.31333	1	2.86	3.11	1	3.28333	1	1	3.37667	3.27333	1	2.56	1.50213	0.120996	1.10598	0.382939
hsa_miR_212_5p	2.91	1.4	1	1	1	0.73	2.42333	1	1	1	1	1	1	1	1	1	2.79	1	0.656908	0.203834	0.770218	0.181609
hsa_miR_21_3p	3.49	1.62	1	2.72	2.31667	2.03	1	1	2.31	3.1	1	1	1	1	3.11667	2.91333	1	1	0.823092	0.343897	1.00618	0.493422
hsa_miR_214_3p	2.97	2.87	1	1	2.70667	1.64	3.84333	2.86	3.21	2.94	4.34	3.52333	1	1	3.93667	3.53333	1	3.85	1.24375	0.250718	1.41397	0.0949482
hsa_miR_214_5p	1	1	1	1	1	1	1.89333	1	2.17	2.14	1	1	1	1	1	1.25333	1	1	1.23303	0.0626833	1.40277	0.106622
hsa_miR_215_3p	1	1	1	1	1	1	1	1	1	2.24	1	1	1	1	1	1	1	1	1.11273	0.170447	1.248	0.18695
hsa_miR_215_5p	1	1	1	1	1	1	1	1	2.22	1	1	1	1	1	1	1	1	1	1.11091	0.170447	1.244	0.18695
hsa_miR_21_5p	1	1	1	1	1	4.14	2.58333	2.96	1	6.24	1	3.03333	1	3	2.71667	2.88333	3.03	1	2.53303	0.00422463	1.25312	0.301302
hsa_miR_216a_3p	3.54	1	1	1	1	1.91	1	1	2.43	1.99	1	1	1	1	3.20667	1.55333	1	3.06	0.897932	0.424202	0.822921	0.280074
hsa_miR_216a_5p	1	1	1	1	1	0.96	1	1	2.28	1	1	1	1	1	1	1	1	1	1.11636	0.170447	1.256	0.18695
hsa_miR_216b_3p	3.35	2.72	2.95	3.67	1	1.74	1	1	4.34	2.2	1	1	1	1	1	1	1	1.91	0.49738	0.000735421	1.65673	0.157608
hsa_miR_216b_5p	1	1	1	1	1	2.16	1	1	2.19	1	1	1	1	1	1	1	1	1	1.10818	0.170447	1.238	0.18695
hsa_miR_217	1	1	1	1	1	1	1	1	2.62	1.84	1	1	1	1	1	1	1	1	1.22364	0.0949005	1.492	0.102623
hsa_miR_218_1_3p	1	1	1	1	1	1	1	1	1	1	1	1	1	1	1	1	1	1	1	#DIV/0!	1	#DIV/0!
hsa_miR_218_2_3p	1	1	1	1	1	1.25	1	1	1	1	1	1	1	1	1	1	1	1	1	#DIV/0!	1	#DIV/0!
hsa_miR_218_5p	2.97	1	1	1	1	1	1	1	1	1.86	1	1	1	1	1	1	1	1	0.650814	0.23587	1.172	0.18695
hsa_miR_219a_1_3p	1	1	1	1	1	1.38	1	1	1	1	1	1	1	1	1	1	1	1	1	#DIV/0!	1	#DIV/0!
hsa_miR_219a_2_3p	1	1	1	1	1	1	1	1	1	1	1	1	1	1	1	1	1	1	1	#DIV/0!	1	#DIV/0!
hsa_miR_219a_5p	1	1	1	1	1	1.82	1	1	1	1	1	1	1	1	1	1	1	1	1	#DIV/0!	1	#DIV/0!
hsa_miR_219b_3p	1	1	1	1	1	1.16	1	1	1	1	1	1	1	1	1	1	1	1	1	#DIV/0!	1	#DIV/0!
hsa_miR_219b_5p	1	1	1	1	1	3.62	1	1	1	1	1	1	1	1	1	1	1	1	1	#DIV/0!	1	#DIV/0!
hsa_miR_221_3p	2.5	1	1	1	1	4	2.21333	3.69	3.16	4.15	1	3.09333	1	4.1	1	3.38333	4.09	1	1.79798	0.0615027	1.24282	0.25104
hsa_miR_221_5p	1	1	1	1	1	1	1	1	1	1	1	1	1	1	1	1	1	1	1	#DIV/0!	1	#DIV/0!
hsa_miR_222_3p	1	1	1	1	1	2.88	1	1	1	3.53	1	2.80333	1	1	1	1	1	1	1.39394	0.0867222	1.86667	0.0928589
hsa_miR_222_5p	1	1	1	1	1	1	1	1	1	1.6	1	1	1	1	1	1	1	1	1.05455	0.170447	1.12	0.18695
hsa_miR_223_3p	3.87	2.17	1	1	1.89667	5.45	5.09333	4.44	2.21	2.77	1	3.76333	1	1	1	3.47333	4.2	2.7	1.06754	0.437568	1.27268	0.243128
hsa_miR_223_5p	1	1	1	1	1	2.04	1	1	1	1	1	1	1	1	1	1	1	1	1	#DIV/0!	1	#DIV/0!
hsa_miR_22_3p	3.97	2.44	3.85	4.33	2.41667	5.59	2.35333	4.98	3.84	3.93	4.01	4.46333	4.9	5.73	3.85667	4.71333	4.91	3.36	1.29435	0.0816966	0.92712	0.216882
hsa_miR_224_3p	1	1	1	1	1	0.99	2.10333	1	1	1	1	1	1	1	1	1	1	1	1	#DIV/0!	1	#DIV/0!
hsa_miR_224_5p	1	1	1	1	1	1	2.24333	1	1	2.16	1	1	1	1	1	1	1	1	1.10545	0.170447	1.232	0.18695
hsa_miR_22_5p	1	2.47	1	1	1	2.97	1	1	1	1	1	1	1	1	1	1	1	1.96	0.729713	0.249454	0.862069	0.181609
hsa_miR_2276_3p	3.82	2.19	3.85	3.57	1	3.04	2.53333	3.9	4.31	3.78	1	1	4.14	3.35	3.32667	3.22333	2.78	1.83	0.902821	0.325901	0.900161	0.356855
hsa_miR_2276_5p	1	2.52	1	1	1	1.92	1	1	3.17	1	1	1	1	2.69	1	1	1	1	0.896621	0.399569	1.11886	0.388442
hsa_miR_2277_3p	3.16	3.24	1	1	2.09667	2.34	2.69333	1	3.87	2.38	1	1	1	1	2.68667	1.82333	1	1	0.654545	0.184181	1.30435	0.262444
hsa_miR_2277_5p	4.2	3.97	4.71	4.53	2.96667	2.57	3.36333	4.09	4.33	3.83	3.63	4.02333	1	3.07	2.41667	3.97333	3.41	3.32	0.785432	0.0152435	1.38941	0.0234239
hsa_miR_2278	4.07	2.35	3.79	3.78	3.27667	3.94	3.42333	3.32	4.12	2.8	1	2.39333	1	1	2.50667	3.44333	2.73	4.1	0.758971	0.134298	1.1069	0.363752
hsa_miR_2355_3p	1	1	1	1	1	1	1	1	1	1	0	1	1	1	1	1	1	1	0.909091	0.170447	0.8	0.18695
hsa_miR_2355_5p	4.35	4.53	3.51	4.62	2.62667	3.07	3.95333	3.83	4.37	4.48	1	2.88333	4.12	3.67	3.05667	3.10333	2.69	2.76	0.791621	0.0463721	1.02454	0.455983
hsa_miR_2392	5.99	5.79	6.11	6.26	5.31667	4.71	5.37333	5.7	5.76	5.15	5.62	5.92333	5.17	4.42	5.58667	6.08333	4.72	5.48	0.908786	0.00564052	1.07387	0.102997
hsa_miR_23a_3p	2.94	2.28	1	3.82	1	6.74	3.12333	4.65	3.4	3.22	1	3.89333	1	4.61	1	4.42333	5.14	1.68	1.49152	0.11434	1.08641	0.401696
hsa_miR_23a_5p	4.73	4.26	4.3	3.65	4.52667	3.82	5.01333	4.16	4.43	4.27	4.9	4.89333	3.81	3.07	4.44667	4.85333	3.05	4.57	0.95328	0.214343	1.14218	0.0774628
hsa_miR_23b_3p	3.36	2.93	1	1	1	6.5	2.52333	4.29	4.36	3.63	1	2.64333	1	4.5	1	4.50333	4.32	2.36	1.25726	0.254057	1.08057	0.403015
hsa_miR_23b_5p	1	1	1	1	1	1	1	1	1	1	1	1	1	1	1	1	1	1	1	#DIV/0!	1	#DIV/0!
hsa_miR_23c	3.33	1	1	3.66	1	2.48	1	1	2.36	2.02	1	1	1	1	1	1	1	1	0.684632	0.273768	1.476	0.0917834
hsa_miR_24_1_5p	1	1	1	1	1	1	1	1	1	3.29	1	1	1	2.68	1	1	1	1	1.36091	0.0862002	1.13906	0.375099
hsa_miR_24_2_5p	1	1	1	1	1	0.06	1	1	1	1	1	1	1	1	1	1	1	1	1	#DIV/0!	1	#DIV/0!
hsa_miR_24_3p	5.5	4.66	5.97	5.5	4.71667	6.02	2.54333	5.81	5.28	5.58	5.27	5.57333	1	4.76	3.77667	5.48333	4.49	5.14	0.881982	0.147819	1.33939	0.0453557
hsa_miR_2467_3p	6.02	6.03	5.39	5.52	5.20667	8.16	4.30333	6.65	3.9	6.45	7.36	6.73333	6.48	6.17	5.35667	6.02333	6.39	6.14	1.05796	0.175812	1.02057	0.424341
hsa_miR_2467_5p	1	1	1	1	1	2.82	1	1	1	1	1	1	1	1	1	1	1	1	1	#DIV/0!	1	#DIV/0!
hsa_miR_25_3p	3.23	1	1	2.9	1	4.79	1	3.96	1	1	1	1	1	1	1	2.81333	2.67	1	0.909612	0.429397	1.00724	0.493682
hsa_miR_25_5p	4.31	3.99	4.85	4.08	3.44667	4.47	4.10333	4.23	3.79	3.7	1	4.38333	4.25	3.59	3.44667	4.34333	4	3.66	0.837746	0.0492536	0.881237	0.252598
hsa_miR_2681_3p	1	1	1	1	1	1	1	1	1	1	1	1	1	1	1	1	1	1	1	#DIV/0!	1	#DIV/0!
hsa_miR_2681_5p	1	1	1	1	1	1.25	1	1	1	2.2	1	1	1	1	1	1	1	1	1.10909	0.170447	1.24	0.18695
hsa_miR_2682_3p	4.31	3.83	4.07	4.32	3.12667	3.01	3.86333	4.27	4.67	3.52	1	3.34333	1	2.73	3.56667	3.56333	1	3.51	0.718636	0.009875	1.31191	0.178208
hsa_miR_2682_5p	1	1	1	1	1	1	1	1	1	3.08	1	1	1	1	1	1.27333	1	1	1.21394	0.141116	1.3543	0.212479
hsa_miR_26a_1_3p	1	1	1	1	1	2.48	1	1	1	1	1	1	1	1	1	1	1	1	1	#DIV/0!	1	#DIV/0!
hsa_miR_26a_2_3p	1	1	1	1	1	1.94	1	1	2.93	1.99	1	1	1	1	1	1	1	1	1.26545	0.0952417	1.584	0.103028
hsa_miR_26a_5p	1	1	1	1	1	3.73	1	2.67	1	3.53	1	2.75333	1	1	1	1	1	1	1.54121	0.0441982	2.19067	0.0396631
hsa_miR_26b_3p	3.6	1.78	3.41	1	2.95667	2.72	3.86333	2.73	3.48	2.88	1	3.48333	3.59	1	3.28667	4.07333	1	3.59	0.934326	0.395772	0.984764	0.477557
hsa_miR_26b_5p	1	1	1	1	1	0.12	1	2.57	1	1.63	1	1	1	1	1	1	1	1	1.2	0.103716	1.44	0.112987
hsa_miR_27a_3p	1	2.61	3.3	1	1	2.78	1	1	1	3.27	1	1	1	1	1	1.74333	1	1	0.553085	0.132957	1.29372	0.258455
hsa_miR_27a_5p	1	1	6.7	1	1	1	1	1	1	1	1	2.39333	1	1	1	1	1	1	0.388506	0.224641	1.27867	0.18695
hsa_miR_27b_3p	1	1	1	1	1	2.89	1	1	3.35	1.81	1	1	1	1	1	2.01333	1	1.94	1.46485	0.0343293	1.23118	0.28257
hsa_miR_27b_5p	1	1	1	1	1	1	1	1	1	1	1	1	1	1	1	1	1	1	1	#DIV/0!	1	#DIV/0!
hsa_miR_28_3p	1	1	1	1	1.89667	1.92	2.33333	1	1	1	1	2.73333	1	1	1	1	1	1	1.15758	0.170447	1.34667	0.18695
hsa_miR_28_5p	2.79	1	1	1	1	2.83	1	1	1	1	1	1	1	1	1	1	1	1	0.626305	0.211325	1	#DIV/0!
hsa_miR_2861	12.9	12.39	13.2	12.91	12.5467	11.12	12.5733	12.6	13.07	12.06	12.49	12.5133	12.05	11.5	12.5067	12.5633	11.21	12.52	0.957155	0.062591	1.0405	0.0629087
hsa_miR_2909	1	1	1	1	1	1	1	1	1	1.6	1	1	1	1	1	1	1	1	1.05455	0.170447	1.12	0.18695
hsa_miR_296_3p	6.33	5.87	6.62	6.57	5.33667	6.25	5.42333	5.85	6.36	6.59	6.64	6.28333	5.84	5.88	6.21667	6.16333	5.53	5.82	0.973433	0.270622	1.07385	0.0189712
hsa_miR_296_5p	7.64	7.45	7.57	7.85	7.48667	5.97	7.82333	7.43	7.94	6.81	7.46	7.59333	7.13	6.49	7.35667	7.54333	6.46	7.53	0.959761	0.0357244	1.05105	0.108888
hsa_miR_297	1	1	1	1	1	1	1	1	1	1	1	1	1	1	1	1	1	1	1	#DIV/0!	1	#DIV/0!
hsa_miR_298	2.84	1	1	1	1	1.33	1	1	2.06	3.16	1	3.08333	1	1	1	1.67333	1	1	0.956612	0.461706	1.85275	0.0582475
hsa_miR_299_3p	1	1	1	1	1	1	2.45333	1	1	1	1	1	1	1	1	1	1	1	1	#DIV/0!	1	#DIV/0!
hsa_miR_299_5p	2.7	1	1	3.67	2.06667	2.34	3.01333	1	3.48	1	1	1	1	1	3.73667	2.87333	1	1.89	1.10135	0.411195	0.780522	0.277719
hsa_miR_29a_3p	1	1	1	1	1	3.46	1	1	1	2.93	1	1	1	1	1	1	1	1	1.17545	0.170447	1.386	0.18695
hsa_miR_29a_5p	1	1	1	1	1	1	2.61333	1	3.37	1	3.25	1	1	1	1	1	3.35	1	1.63364	0.0408226	1.38251	0.231689
hsa_miR_29b_1_5p	1	1	1	1	1	3.01	1	1	1	1	1	2.42333	1	1	1	2.08333	1	1.95	1.31424	0.0434647	0.959502	0.441519
hsa_miR_29b_2_5p	1	1	1	1	1	1.17	1.96333	1	1	2.74	1	2.70333	1	1	1	2.84333	1	2.62	1.62788	0.0190958	1.07066	0.423284
hsa_miR_29b_3p	2.44	1	1	1	1	2.91	2.81333	1	1	2.97	1	1	1	1	1	2.40333	1	1	0.882883	0.381871	1.12976	0.368777
hsa_miR_29c_3p	1	1	2.97	1	1	3.42	1	1	2.33	3.38	1	3.64333	4.68	2.94	1	2.49333	1	1	1.3426	0.252348	1.03894	0.460247
hsa_miR_29c_5p	1	1	1	1	1	1	2.15333	1	1	1	1	1	1	1	1	1	1	1	1	#DIV/0!	1	#DIV/0!
hsa_miR_300	1	1	1	1	1	0.24	2.83333	1	1	2.11	1	1	1	1	1	2.21333	1	1	1.21121	0.0836772	1.01645	0.474494
hsa_miR_301a_3p	1	1.73	1	1	1	1	1.97333	1	2.83	1	1	1	1	1	1	1	1	1	0.938094	0.403259	1.366	0.18695
hsa_miR_301a_5p	1	1	1	1	1	1	2.28333	1	1	1	1	1	1	1	1	1	1	1	1	#DIV/0!	1	#DIV/0!
hsa_miR_301b_3p	1	1	1	1	1	1.28	1	1	1	1	1	1	1	1	1	1	1	1	1	#DIV/0!	1	#DIV/0!
hsa_miR_301b_5p	1	1	1	1	1	-0.15	1	1	1	1	1	1	1	1	1	1	1	1	1	#DIV/0!	1	#DIV/0!
hsa_miR_302a_3p	2.33	1	1	1	1	1	1	1	1	1	1	1	1	1	1	1	1	1	0.692841	0.211325	1	#DIV/0!
hsa_miR_302a_5p	1	1	1	1	1	0.87	1	1	1	2.2	1	2.87333	1	1	1	1	1	2.31	1.39848	0.044437	1.32531	0.204195
hsa_miR_302b_3p	1	1	1	1	1	1	1	1	1	1	1	1	1	1	1	1	1	1	1	#DIV/0!	1	#DIV/0!
hsa_miR_302b_5p	1	3.48	2.73	1	1	0.28	3.39333	1	1	1	1	1	1	2.78	1	1	3.24	1.79	0.598033	0.158766	0.555042	0.0527758
hsa_miR_302c_3p	1	1	1	1	1	1	1	1	1	1	1	1	1	1	1	1	1	1	1	#DIV/0!	1	#DIV/0!
hsa_miR_302c_5p	4.74	3.93	4.15	4.28	3.01667	4	3.86333	3.88	4.57	4.83	3.12	3.83333	1	3.51	2.72667	4.56333	1	4.27	0.793575	0.0437507	1.42238	0.0662732
hsa_miR_302d_3p	1	1	1	1	1	1	1	1	1	2.67	1	1	1	1	1	1	1	1	1.15182	0.170447	1.334	0.18695
hsa_miR_302d_5p	1	1	1	1	1	0.85	1	1	1	1	1	1	1	1	1	1	1	1	1	#DIV/0!	1	#DIV/0!
hsa_miR_302e	1	1	1	1	1	1	1	1	1	1	1	1	1	1	1	1	1	1	1	#DIV/0!	1	#DIV/0!
hsa_miR_302f	1	1	1	1	1	1	1	1	1	1	1	1	1	1	1	1	1	1	1	#DIV/0!	1	#DIV/0!
hsa_miR_3064_3p	1	2.22	1	1	1	1.54	1	1	3.16	1	3.32	1	1	1	1	2.31333	1	1	1.08531	0.409871	1.55552	0.150756
hsa_miR_3064_5p	1	1	1	1	1	1.13	2.43333	1	2.17	3.27	1	3.22333	1	1	3.15667	3.08333	1	3.7	2.14576	0.00404552	0.988872	0.487184
hsa_miR_3065_3p	1	2.22	2.91	1	1	1	3.55333	2.86	2.16	2.03	1	1	1	1	1	1	1	1	0.669583	0.175483	1.81	0.0436877
hsa_miR_3065_5p	1	1	1	2.76	1	1	1	1	3	1	1	1	1	2.7	3.28667	1.79333	1	1	1.61636	0.025854	0.779221	0.252038
hsa_miR_3074_3p	2.61	1	1	1	1	2.13	1.98333	1	1	1.98	1	1	1	1	1	1.87333	1	1	0.760402	0.283062	1.04403	0.420816
hsa_miR_3074_5p	1	2.43	1	1	1	2.83	1	1	1	1	1	1	1	2.93	1	1	1	2.65	0.897599	0.396242	0.626305	0.0881579
hsa_miR_30a_3p	1	1	1	1	1	1	1	1	1	1	1	1	1	1	2.59667	1	1	1	1.14515	0.170447	0.78982	0.181609
hsa_miR_30a_5p	2.36	1	1	1	1	1.13	1	1	1	1	1	1	1	1	1	1	1	2.32	0.770642	0.271348	0.819672	0.181609
hsa_miR_30b_3p	4.49	4.46	4.82	4.64	4.60667	1.67	5.62333	4.65	4.92	3.09	1	4.16333	1	3.4	3.49667	4.77333	2.93	4.68	0.754671	0.0130195	1.05464	0.422012
hsa_miR_30b_5p	1	2.86	1	1	1	1.53	1	1	2.91	1.7	1	2.96333	1	2.68	1	1	1	1	0.968201	0.472044	1.49583	0.130231
hsa_miR_30c_1_3p	6.17	5.81	6.41	6.95	5.96667	4.32	6.03333	6.27	6.77	5.65	4.95	6.06333	5.83	3.9	5.31667	6.10333	3.69	5.98	0.897573	0.0458804	1.15652	0.084602
hsa_miR_30c_2_3p	3.06	1	1	1	1	2.74	2.46333	1	2.43	1.89	1	1	1	2.88	2.37667	1	1	1	0.89346	0.411426	0.948938	0.433676
hsa_miR_30c_5p	1	1.64	1	1	1	2.46	2.70333	1	1	1	1	1	1	1	1	1.70333	3.47	1	1.06194	0.408074	0.65407	0.124145
hsa_miR_30d_3p	1	1	1	1	1	1	1	1	1	2.31	1	1	1	1	1	1	1	1	1.11909	0.170447	1.262	0.18695
hsa_miR_30d_5p	4.34	2.76	5.13	3.66	2.78667	4.52	2.52333	4.5	4.54	4.59	3.55	4.18333	4.44	4.76	4.46667	4.51333	4.1	3.68	1.0553	0.389202	0.987519	0.416741
hsa_miR_30e_3p	2.37	1	1	1	1	-0.12	4.14333	1	1	1	1	1	1	1	1	2.57333	1	2.45	0.875182	0.369558	0.664943	0.0875657
hsa_miR_30e_5p	1	1.74	1	1	2.06667	2.69	1	1	2.14	2.18	1	3.42333	1	1	1	1.42333	1	1	1.1789	0.26958	1.82024	0.0616468
hsa_miR_3115	1	1	1	1	1	1	1	1	1	1	1	1	1	1	1	1	1	1	1	#DIV/0!	1	#DIV/0!
hsa_miR_3116	1	1	1	1	1	0.27	1	1	1	1	1	1	1	1	1	1	3.87	1	1.26091	0.170447	0.676437	0.181609
hsa_miR_3117_3p	1	1	1	1	1	1	1	1	1	1	1	1	1	1	1	1	1	1	1	#DIV/0!	1	#DIV/0!
hsa_miR_3117_5p	1	1	1	1	1	1	1	1	1	1	1	1	1	1	1	1	1	1	1	#DIV/0!	1	#DIV/0!
hsa_miR_3118	1	1	1	1	1	1	1	1	1	1	1	1	1	1	1	1	1	1	1	#DIV/0!	1	#DIV/0!
hsa_miR_3119	1	1	1	1	1	1	1	1	1	1	1	1	1	1	1	1	1	1	1	#DIV/0!	1	#DIV/0!
hsa_miR_3120_3p	2.85	1.88	1	1	1	1.8	1	1	1	1	1	1	1	1	1	1	1	1	0.52356	0.115313	1	#DIV/0!
hsa_miR_3120_5p	1	1	1	1	1	1	1	1	1	1.67	1	1	1	1	1	1.81333	1	1.9	1.21667	0.0420577	0.882109	0.25917
hsa_miR_3121_3p	1	1	1	1	1	1	1	1	1	1	1	1	1	1	1	1	1	1	1	#DIV/0!	1	#DIV/0!
hsa_miR_3121_5p	1	1	1	1	1	1.34	1	1	1	1	1	1	1	1	1	1	1	1	1	#DIV/0!	1	#DIV/0!
hsa_miR_3122	5.39	4.94	4.74	4.65	3.96667	5.25	4.78333	4.22	5.31	4.9	4.56	4.25333	4.34	4.2	4.24667	4.39333	4.47	4.25	0.889365	0.0385461	1.07691	0.0919621
hsa_miR_3123	1	1	1	1	1	1	1	1	1	1	1	1	1	1	1	1	1	1	1	#DIV/0!	1	#DIV/0!
hsa_miR_3124_3p	1	2.32	1	1	1	0.88	1	1	1	1	1	1	1	1	1	1	1	1	0.694444	0.211325	1	#DIV/0!
hsa_miR_3124_5p	4.69	3.48	4.75	4	1	4.18	3.16333	4.58	4.11	4.15	1	3.49333	4.02	3.02	3.93667	3.44333	4.22	2.15	0.804742	0.0857702	1.00048	0.499108
hsa_miR_3125	2.97	1	1	1	1	1.88	1	1	1	1	1	1	1	1	1	1	1	1	0.603622	0.211325	1	#DIV/0!
hsa_miR_3126_3p	1	1	1	1	1	1	1	1	1	1	1	1	1	1	2.62667	1	1	1	1.14788	0.170447	0.786713	0.181609
hsa_miR_3126_5p	4.53	3.32	4.85	3.33	2.42667	3.42	3.00333	1	4.52	3.93	1	3.42333	3.29	3.76	1	2.35333	2.8	2.91	0.643951	0.0265463	1.03318	0.459472
hsa_miR_3127_3p	1	1.65	1	3.01	1	1	3.03333	1	1	1	1	1	1	1	1	1.81333	3.44	2.68	1.19054	0.254315	0.54878	0.0549385
hsa_miR_3127_5p	2.42	1	1	1	1	1.62	1	1	1	1	1	1	1	1	1	2.13333	1	1	0.748663	0.259156	0.841121	0.181609
hsa_miR_3128	1	1	1	1	1	1	1	1	1	1	1	1	1	1	1	1	1	1	1	#DIV/0!	1	#DIV/0!
hsa_miR_3129_3p	1	1	2.97	1	1	1.01	1	1	2.55	1	1	1	1	1	1	1	1	1	0.688678	0.258381	1.31	0.18695
hsa_miR_3129_5p	1	1	1	1	1	1	1	1	1	1.79	1	1	1	1	1	1	1	1	1.07182	0.170447	1.158	0.18695
hsa_miR_3130_3p	1	1.54	1	1	1	2.21	1	1	1	1.54	1	1	1	1	2.36667	1	1	1	0.99435	0.488656	0.902443	0.324519
hsa_miR_3130_5p	3.82	3.31	4.23	4.17	3.45667	2.66	3.97333	3.63	4.05	3.23	1	3.48333	1	2.89	3.94667	3.64333	3.13	3.67	0.808419	0.0596288	1.0105	0.482137
hsa_miR_3131	8.24	7.75	8.03	7.6	6.80667	7.17	7.85333	7.32	7.71	7.64	8.08	7.38333	7.53	7.22	7.08667	7.22333	7.13	7.17	0.92529	0.0126026	1.05535	0.0191892
hsa_miR_3132	4.06	3.31	2.74	2.76	1	2.76	2.86333	2.77	2.81	2.99	1	1	1	1	1	1.97333	1	1.75	0.493481	0.0102762	1.6423	0.0752139
hsa_miR_3133	1	1	1	1	1	1	1	1	1	1	1	1	1	1	1	1	1	1	1	#DIV/0!	1	#DIV/0!
hsa_miR_3134	1	1	1	1	1	1	1	1	1	1.62	1	1	1	1	1	1	6.45	1	1.55182	0.144595	0.588996	0.214996
hsa_miR_3135a	1	1	1	1	1	1	1	1	1	1	1	1	1	1	1	1	1	1	1	#DIV/0!	1	#DIV/0!
hsa_miR_3135b	7.86	7.9	8.2	8.08	7.50667	7.49	7.07333	8.01	7.87	7.4	7.41	7.94333	7.41	7.13	7.41667	8.00333	7.33	7.69	0.951738	0.0190323	1.03068	0.12044
hsa_miR_3136_3p	1	1	1	1	1	1	1	1	1	1	1	1	1	1	1	1	1	1	1	#DIV/0!	1	#DIV/0!
hsa_miR_3136_5p	1	1	1	1	1	-0.27	1	1	1	1	1	1	1	1	1	1	1	1	1	#DIV/0!	1	#DIV/0!
hsa_miR_3137	1	1	1	3.26	1	0.39	1	1	2.3	1	1	1	1	1	1	1.88333	1	1	1.19848	0.0876786	1.09831	0.358978
hsa_miR_3138	2.32	1.41	1	1	1	2.85	1.92333	1	2.08	1	1	1	1	1	1	1	1	1	0.696521	0.172071	1.216	0.18695
hsa_miR_3139	1	1	2.89	1	1	0.89	1	1	1	1	1	3.65333	1	1	1	2.76333	1	1	0.859825	0.381439	1.183	0.354525
hsa_miR_31_3p	1	2.38	3.44	1	1	2.32	1	1	3.7	2.65	5.04	1	3.25	2.95	2.64667	2.21333	3.65	2.61	1.22807	0.278544	0.927714	0.403965
hsa_miR_3140_3p	1	1	1	1	1	1	1	1	1	1	1	1	1	1	1	1	1	1	1	#DIV/0!	1	#DIV/0!
hsa_miR_3140_5p	1	1	1	1	1	2.06	1	1	2.07	1	1	1	1	1	1	1	1	1	1.09727	0.170447	1.214	0.18695
hsa_miR_3141	7.8	7.91	8.02	8.23	7.88667	6.16	7.84333	7.78	7.71	6.82	7.71	8.00333	7.22	6.16	7.78667	8.18333	6.32	8.01	0.939011	0.025102	1.0446	0.225607
hsa_miR_3142	1	1	1	1	1	1	1	1	1	1	1	1	1	1	1	1	1	1	1	#DIV/0!	1	#DIV/0!
hsa_miR_3143	1	2.8	1	1	1	0.38	1	1	1	1	1	1	1	1	1	1	1	1	0.625	0.211325	1	#DIV/0!
hsa_miR_3144_3p	1	1	1	1	1	1	1	1	2.41	1	1	1	1	1	1	1	1	1	1.12818	0.170447	1.282	0.18695
hsa_miR_3144_5p	3.78	4.15	3.46	3.94	2.36667	3.22	3.32333	4.2	4.61	3.02	1	2.44333	1	1	2.54667	3.41333	1	2.1	0.630537	0.00425145	1.65714	0.0790617
hsa_miR_3145_3p	1	1	1	1	1	1	1	1	1	1	1	1	1	1	1	1	1	1	1	#DIV/0!	1	#DIV/0!
hsa_miR_3145_5p	1	2.19	1	1	1	1	1	1	3.61	1	1	1	1	1	1	2.67333	1	1	0.994793	0.494301	1.1901	0.347523
hsa_miR_3146	1	1	1	1	1	1	1	1	1	3.15	1	1	1	1	1	1	1	1	1.19545	0.170447	1.43	0.18695
hsa_miR_3147	5.82	5.14	6.37	5.72	5.35667	4.63	5.43333	5.21	5.59	5.54	5.61	5.99333	4.26	4.43	5.84667	6.25333	3.93	5.65	0.917694	0.162984	1.10412	0.125771
hsa_miR_3148	1	1	1	1	1	1.63	1	1	1	1.6	1	1	7.11	1	1	1	1	1	1.61	0.147781	0.554913	0.210019
hsa_miR_3149	1	1	1	1	1	1	1	1	1	1.77	1	1	1	1	1	1	1	1	1.07	0.170447	1.154	0.18695
hsa_miR_3150a_3p	4.49	3.79	3.94	4.05	2.79667	3.59	4.14333	3.14	4.55	4.28	3.29	4.21333	1	1	3.03667	4.55333	1	3.78	0.755319	0.0305287	1.62617	0.0374315
hsa_miR_3150a_5p	1	1	1	1	1	1.4	1	1	3.16	2.01	1	1	1	1	2.30667	3.44333	1	1	1.62909	0.0263031	1.00554	0.494195
hsa_miR_3150b_3p	1	1	1	1	1	0.54	2.64333	1	1	1	1	1	1	1	2.97667	1	1	1	1.1797	0.170447	0.752194	0.181609
hsa_miR_3150b_5p	4.45	4.7	4.61	4.32	3.37667	3.24	4.66333	3.83	4.63	3.13	1	4.48333	1	1	4.22667	4.23333	1	3.77	0.640262	0.00312038	1.34524	0.191563
hsa_miR_3151_3p	5.36	5.06	5.23	5.35	4.52667	3.89	4.55333	5.12	5.45	4.7	1	4.36333	3.6	3.91	4.32667	4.78333	3.54	4.32	0.786175	0.00570271	1.01144	0.478711
hsa_miR_3151_5p	5.48	4.79	5.97	5.52	4.62667	4.9	4.93333	5.45	5.21	5.17	5.68	4.89333	5.13	4.56	4.36667	5.25333	4.56	4.66	0.922526	0.172932	1.11055	0.0127047
hsa_miR_3152_3p	1	1	1	1	1	1	1	1	1	1.77	1	1	1	1	1	1	1	1	1.07	0.170447	1.154	0.18695
hsa_miR_3152_5p	1	1	1	1	1	2.95	1	3.47	1	2.72	1	1	1	1	1	1.94333	1	1	1.46667	0.0526414	1.58829	0.136804
hsa_miR_3153	4.34	3.61	3.34	4.09	1	4.29	3.70333	4.25	3.59	3.57	1	2.81333	3.28	1	2.88667	4.03333	3.99	3.27	0.813673	0.0793286	0.989599	0.482817
hsa_miR_3154	6.72	6.21	6.69	6.6	5.92667	5.64	6.54333	6.21	6.55	5.85	5.31	5.99333	5.69	4.91	5.53667	6.11333	5.19	6.07	0.881614	0.00693903	1.0712	0.0973044
hsa_miR_3155a	1	3.23	1	3.39	2.66667	2.78	1	1	1	2.26	1	1	1	1	1	1.83333	1	2.4	0.75578	0.313951	0.912389	0.370523
hsa_miR_3155b	1	1	1	1	1	2.71	2.00333	3.11	1	1	1	1	1	1	1	1	1	1	1.19182	0.170447	1.422	0.18695
hsa_miR_3156_3p	4.45	4.22	4.56	4.95	4.26667	3.36	4.43333	3.88	4.33	3.52	1	4.93333	4	3.25	3.88667	4.60333	3.35	3.9	0.83804	0.0248329	0.921966	0.345041
hsa_miR_3156_5p	5.09	4.04	4.8	4.37	2.78667	4.57	2.11333	4.9	5.54	4.39	4.37	4.11333	4	3.99	3.97667	4.22333	4.29	4	0.935718	0.226052	1.14281	0.0412103
hsa_miR_3157_3p	1	1	1	1	1	2.98	1	1	1	1	1	1	1	1	1	2.21333	1	1	1.1103	0.170447	0.831793	0.181609
hsa_miR_3157_5p	1	1	1	1	1	1	1	1	2.24	1	1	1	1	1	1	1	1	1	1.11273	0.170447	1.248	0.18695
hsa_miR_3158_3p	3.07	1.52	1	1	1	1.55	1	1	2.96	3.23	1	1	1	1	1	1	1	2.36	0.807448	0.317649	1.49837	0.161134
hsa_miR_3158_5p	5.68	4.94	5.63	6.42	4.25667	5.07	4.84333	5.94	5.78	5.27	3.7	4.64333	5.86	4.78	4.48667	4.55333	4.62	4.84	0.914238	0.0984223	1.04324	0.331901
hsa_miR_3159	1	1	1	1	1	1	1	1	1	1	1	1	1	1	1	1	1	1	1	#DIV/0!	1	#DIV/0!
hsa_miR_31_5p	1	1	1	1	1	2.12	1.95333	1	2.73	1.86	1	1	1	3.01	2.40667	2.76333	1	1	1.70636	0.0106238	0.814669	0.263253
hsa_miR_3160_3p	1	2.35	1	1	1	1	1	1	2.48	1	1	1	1	1	1	1	1	1	0.782445	0.280688	1.296	0.18695
hsa_miR_3160_5p	4.59	4.21	4.28	3.52	4.22667	8.34	3.53333	4.96	3.74	3.53	7.16	5.12333	5.39	4.69	4.25667	4.40333	4.48	0	0.995274	0.485004	1.26684	0.16946
hsa_miR_3161	2.88	1.87	1	1	1	1.09	1	1	3.67	2.85	1	1	1	1	1	1	1	1	0.736126	0.232984	1.904	0.0935235
hsa_miR_3162_3p	4.53	4.05	4.59	4.89	3.84667	3.54	4.97333	4.48	4.57	3.56	5.13	5.00333	3.75	3.56	4.64667	4.53333	1	4.57	0.927797	0.214374	1.23717	0.104331
hsa_miR_3162_5p	7.76	7.67	7.83	8.15	7.17667	6.88	7.38333	7.42	7.52	7.32	7	7.17333	7.15	6.41	7.12667	7.39333	6.77	7.36	0.922106	6.13675e-05	1.03577	0.0996906
hsa_miR_3163	1	1	1	1	1	1	3.66333	1	1	1	1	1	1	1	1	1	1	1	1	#DIV/0!	1	#DIV/0!
hsa_miR_3164	1	1	1	1	1	2.54	1	1	1	1.84	1	1	1	1	1	1	1	1	1.07636	0.170447	1.168	0.18695
hsa_miR_3165	1	1.39	1	1	1	1.02	1	1	1	1	1	1	1	1	1	1	1	1	0.884956	0.211325	1	#DIV/0!
hsa_miR_3166	1	1	1	1	1	0.38	1	2.58	1	1	1	1	1	1	1	1	1	1	1.14364	0.170447	1.316	0.18695
hsa_miR_3167	1	1	1	1	1	1	1	1	1	1	1	1	1	1	1	1	1	1	1	#DIV/0!	1	#DIV/0!
hsa_miR_3168	2.86	1	1	1	1	1	1	1	1	2.15	1	1	1	1	1	1	1	1	0.681818	0.247201	1.23	0.18695
hsa_miR_3169	1	1	1	1	1	1	1	1	1	1	1	1	1	1	1	1	1	1	1	#DIV/0!	1	#DIV/0!
hsa_miR_3170	2.37	1	1	1	1	1	1	1	1	1	1	1	1	1	1	1	1	1	0.686499	0.211325	1	#DIV/0!
hsa_miR_3171	1	1	1	1	1	1	1	1	1	1	1	1	1	1	1	1	1	1	1	#DIV/0!	1	#DIV/0!
hsa_miR_3173_3p	2.87	3.08	3.5	2.86	3.36667	3.23	2.75333	3.56	3.27	3.47	1	3.90333	1	1	3.22667	3.48333	1	1.77	0.770082	0.0550585	1.5892	0.0724128
hsa_miR_3173_5p	4.18	3.53	3.86	4.02	3.39667	2.52	3.66333	4.27	4.28	2.56	1	3.90333	3.32	1	3.84667	3.95333	1	3.86	0.777717	0.0414887	1.13168	0.338314
hsa_miR_3174	1	1	1	1	1	2.6	2.00333	1	1	1	1	1	1	1	1	1.95333	1	1	1.08667	0.170447	0.862895	0.181609
hsa_miR_3175	4.83	4.36	5.18	5.37	3.82667	4.66	4.84333	4.87	5.09	4.23	1	3.95333	4.34	3.86	3.95667	4.69333	4.12	4.16	0.840261	0.0438221	0.914127	0.326972
hsa_miR_3176	4.02	2.94	3.66	3.5	3.05667	4.19	4.32333	4.01	2.48	3.35	3.59	3.19333	3.3	2.78	2.76667	3.37333	4.03	3.81	0.942048	0.300798	0.994417	0.478053
hsa_miR_3177_3p	4.53	3.63	4.25	4.05	2.12667	3.35	3.15333	3.83	3.42	3.98	3.81	4.12333	1	1	3.52667	3.85333	2.67	2.29	0.736283	0.0168447	1.60363	0.016317
hsa_miR_3177_5p	5.09	4.65	5.51	5.61	4.09667	4.22	4.30333	5.1	5.71	4.94	3.73	4.15333	4.51	4.36	4.33667	5.25333	4.16	4.12	0.900864	0.084415	1.06058	0.257922
hsa_miR_3178	12.72	12.41	13.14	13.03	11.9167	11.04	12.1533	13.08	12.82	12.01	12.19	12.1633	12	11.4	12.1367	12.1333	11.73	12.03	0.952752	0.038345	1.046	0.0300185
hsa_miR_3179	1	1	1	1	1	1.16	1	1	1	1	1	1	1	1	1	1	1	1	1	#DIV/0!	1	#DIV/0!
hsa_miR_3180	9.33	8.97	9.52	9.75	8.92667	7.73	8.96333	9.51	9.39	8.53	8.9	8.97333	9.06	7.83	9.06667	8.91333	7.96	8.87	0.950951	0.0436162	1.05153	0.0810475
hsa_miR_3180_3p	9.49	9.23	9.92	9.75	8.93667	8.17	9.25333	9.44	9.51	8.85	9.5	9.30333	8.88	8.01	9.13667	9.38333	8.28	9.13	0.946769	0.0521433	1.05877	0.0382856
hsa_miR_3180_5p	4.76	3.92	5.13	4.87	4.01667	3.77	4.66333	4.29	4.99	4.23	5.05	4.37333	3.3	3.59	4.26667	4.00333	3.44	4.34	0.905931	0.177564	1.19965	0.0074372
hsa_miR_3181	2.69	2.47	1	3.33	1	1.93	2.85333	3.04	1	1.89	4.27	3.87333	1	1	3.22667	2.50333	3.89	2.66	1.25531	0.230121	1.18263	0.295291
hsa_miR_3182	1	1	1	1	1	0.42	1	1	1	1	1	1	1	1	1	1	1	1	1	#DIV/0!	1	#DIV/0!
hsa_miR_3183	1	1	1	1	1	1	1	1	1	1	1	1	1	1	1	1	1	1	1	#DIV/0!	1	#DIV/0!
hsa_miR_3184_3p	4.14	3.89	4.22	4.44	4.40667	2.7	4.21333	3.94	4.9	3.58	4.43	4.63333	4.27	4.04	4.57667	4.89333	1	4.82	1.00371	0.483084	1.09237	0.296601
hsa_miR_3184_5p	9.16	8.39	9.23	8.79	8.15667	6.38	8.63333	8.82	8.88	8.42	8.04	8.25333	8.02	6.8	7.88667	8.22333	7.41	8	0.903863	0.0283367	1.09832	0.0103282
hsa_miR_3185	8.18	8.24	8.56	8.03	7.32667	6.4	8.03333	7.96	8.27	7.38	7.88	7.60333	6.66	6.69	7.74667	7.93333	6.65	7.58	0.899119	0.00117102	1.08442	0.0346211
hsa_miR_3186_3p	3.66	1	3.14	1	1	3.44	2.03333	1	3.37	3.91	1	1	1	3.18	2.61667	1.81333	1	1.92	0.762587	0.269178	1.0699	0.431069
hsa_miR_3186_5p	1	1	1	1	1	1.36	3.42333	1	2.16	1	1	1	1	1	1	1	1	1.71	1.17	0.0901319	1.10164	0.338858
hsa_miR_3187_3p	6.35	6.18	6.36	6.24	4.70667	5.14	5.77333	5.87	5.75	5.29	5.61	5.49333	5.59	4.45	5.23667	5.67333	5.71	5.35	0.866596	1.72562e-05	1.05017	0.127911
hsa_miR_3187_5p	5.4	4.51	5.63	4.84	3.82667	4.29	4.14333	4.78	5.43	4.27	3.37	4.22333	4.42	4.98	3.45667	5.01333	3.99	4.5	0.850006	0.0654105	1.00486	0.480326
hsa_miR_3188	7.13	6.76	7.28	6.71	6.02667	5.24	6.54333	6.52	7.33	6.29	6.16	6.06333	5.83	5.06	6.39667	6.19333	5.16	6.12	0.864731	0.00192446	1.11726	0.0324741
hsa_miR_3189_3p	1	1	1	1	1	2.19	1	1	2.64	1	1	1	1	1	1	1.83333	1	1	1.22485	0.0955432	1.16605	0.308247
hsa_miR_3189_5p	1	2.69	3.27	1	2.58667	1.4	3.65333	1	2.45	1	1	1	1	1	1	3.25333	1	2.41	0.6314	0.168033	0.800966	0.267054
hsa_miR_3190_3p	4	2.46	2.79	3.87	1	3.16	2.18333	1	1	3.91	1	2.60333	3.62	1	1	2.50333	1	3.15	0.642359	0.0620199	0.930147	0.428324
hsa_miR_3190_5p	3.11	3.49	1	2.96	2.19667	1	2.46333	2.76	2.79	3.28	5.57	1	1	1	2.68667	3.23333	1	3.94	1.01411	0.485133	1.43701	0.166981
hsa_miR_3191_3p	5.32	5.1	5.43	5.36	4.61667	5.17	4.40333	5.14	5.67	4.59	4.85	5.01333	4.48	4.88	4.60667	5.19333	4.24	5.08	0.924749	0.0152485	1.06447	0.113101
hsa_miR_3191_5p	3.7	3.4	3.97	3.88	3.52667	1.19	3.33333	4.1	4.07	3.08	1	1	1	1	3.87667	3.92333	1	3.72	0.684159	0.0155863	1.09504	0.406616
hsa_miR_3192_3p	4.35	3.39	3.68	4.24	3.24667	2.06	4.24333	3.37	4.1	3.01	1	3.27333	1	3.21	3.28667	4.02333	1	3.4	0.732527	0.0268818	1.11206	0.349913
hsa_miR_3192_5p	3.25	1	1	1	1	3.68	1	3.39	1	2.57	1	1	1	3.1	1	1	1	1	0.886234	0.411243	1.32741	0.246127
hsa_miR_3193	1	1	1	1	1	1	1	1	1	1	1	1	1	1	1	1	1	1	1	#DIV/0!	1	#DIV/0!
hsa_miR_3194_3p	5.07	4.39	3.57	4.66	3.95667	7.19	3.47333	4.93	2.82	4.66	6.97	6.16333	4.54	4.65	3.76667	5.04333	5.02	4.95	1.12007	0.192225	1.09589	0.286069
hsa_miR_3194_5p	5.05	4.54	5.33	5.03	6.25667	4.09	8.02333	4.85	5.56	4.65	5.3	5.47333	4.67	4.14	5.46667	6.12333	2.84	6.64	1.0184	0.408563	1.03748	0.382269
hsa_miR_3195	8.59	8.61	8.94	9.55	8.53667	7.61	8.30333	9.13	9.51	8.16	7.84	8.42333	8.52	7.37	8.08667	8.52333	7.56	8.36	0.954476	0.0497973	1.06724	0.092556
hsa_miR_3196	12.62	12.23	13.11	12.74	11.8867	11.15	12.2933	12.59	12.85	11.97	12.16	11.9333	11.83	11.52	12.0967	12.1333	11.34	11.86	0.950402	0.055937	1.04272	0.0270857
hsa_miR_3197	10.56	10.49	11.41	11.03	9.99667	8.72	10.3733	11.41	10.73	10.1	10.24	10.0833	9.78	8.83	10.2367	10.2933	9.43	10.41	0.937181	0.0641593	1.06945	0.0439246
hsa_miR_3198	1	1	2.95	1	1	3.2	2.37333	1	3.18	2.27	1	1	1	1	2.42667	2.76333	1	2.63	1.06171	0.447466	0.937153	0.424238
hsa_miR_3199	2.73	1.58	1	1	1	1	3.93333	1	1	1	1	1	1	2.78	1	1	1	1	0.656394	0.177227	0.771208	0.181609
hsa_miR_3200_3p	2.77	1	1	1	1	1	2.05333	1	3.18	1.63	1	1	1	1	1	2.31333	1	1.87	0.914427	0.422436	1.14525	0.347967
hsa_miR_3200_5p	1	1	1	1	1	2.49	1	1	1	1	1	1	1	1	1	1	1	1	1	#DIV/0!	1	#DIV/0!
hsa_miR_3201	1	1	1	1	1	0.49	1	1	1	1	1	1	1	1	1	1	1	1	1	#DIV/0!	1	#DIV/0!
hsa_miR_3202	4.11	3.58	3.68	4.44	1.89667	3.68	3.22333	3.96	3.72	3.4	1	4.74333	3.57	1	3.63667	3.53333	1	2.92	0.779164	0.0383952	1.28914	0.191212
hsa_miR_320a	5.46	4.28	5.18	5.36	4.17667	4.84	3.82333	5.21	4.95	4.92	4.96	4.95333	5.51	5.55	4.76667	4.80333	4.73	3.82	0.990251	0.45402	1.02783	0.314338
hsa_miR_320b	4.88	3.89	4.76	3.91	3.48667	4.15	1	4.52	4.38	4.32	1	4.16333	4.54	4.91	4.03667	4.78333	3.92	2.55	0.869247	0.121947	0.891673	0.288592
hsa_miR_320c	3.72	2.67	4.46	4.18	1	3.93	2.14333	3.77	3.59	3.62	1	2.42333	4.29	4.15	2.47667	4.36333	3.72	1.72	0.882866	0.266181	0.83417	0.215885
hsa_miR_320d	3.66	1	3.33	3.11	1	3.66	1	3.58	3.68	3.14	1	2.97333	3.71	4.53	2.68667	3.68333	3.73	1	1.15076	0.344968	0.89183	0.315526
hsa_miR_320e	3.63	1.93	1	1	1	4.3	1	3.16	3.54	2.88	1	1	1	3.81	2.90667	1	1	2.19	0.976441	0.477696	1.16708	0.331154
hsa_miR_323a_3p	1	2.35	1	1	1	1.15	3.45333	1	1	1	1	1	1	1	1	2.51333	1	1	0.784535	0.282567	0.79858	0.181609
hsa_miR_323a_5p	3.97	3.35	3.43	2.98	1.80667	4.08	3.27333	3.94	3.16	3.12	1	3.16333	1	1	1	3.63333	1	3.19	0.639493	0.00533014	1.5947	0.0828979
hsa_miR_323b_3p	2.69	1	1	1	1	1	2.62333	1	1	1	3.84	1	1	1	1	1	1	1	0.804807	0.328621	1.568	0.18695
hsa_miR_323b_5p	1	1	1	1	1	1	2.88333	1	1	1	1	1	1	1	1	1	1	2.09	1.09909	0.170447	0.846262	0.181609
hsa_miR_32_3p	2.63	1	1	1	1	1	1	1	1	4.12	1	1	1	1	1	1.77333	1	1	0.877283	0.388295	1.43858	0.23865
hsa_miR_324_3p	3.3	1.73	3.3	1	1	2.11	3.31333	2.54	3.8	1.92	1	3.14333	1	2.66	2.29667	3.48333	1	2.86	0.841537	0.25628	1.1191	0.344721
hsa_miR_324_5p	2.35	1	1	1	1	1.41	1	2.62	3.08	1.41	1	1	1	1	1	1	1	1	0.947335	0.44438	1.822	0.0650637
hsa_miR_325	1	1	1	1	1	0.97	2.87333	1	2.86	1	1	1	1	1	1	1	1	1	1.16909	0.170447	1.372	0.18695
hsa_miR_32_5p	1	1	1	1	2.09667	1	1	1	1	2.06	1	1	1	1	1	1	1	1	1.09636	0.170447	1.212	0.18695
hsa_miR_326	4.21	4.39	4.27	4.52	3.51667	2.67	5.08333	3.67	4.34	3.78	3.38	3.82333	3.79	1	3.50667	4.23333	3.01	4.28	0.822491	0.0111772	1.14995	0.190375
hsa_miR_328_3p	5.37	5	5.37	5.58	4.41667	3.92	5.48333	5.11	5.62	4.6	4.56	4.81333	4.68	3.7	4.72667	4.61333	4.57	4.53	0.892746	0.00839697	1.10529	0.0485025
hsa_miR_328_5p	11.33	11.18	11.71	11.63	10.9367	9.7	11.2633	11.42	11.24	10.48	11.14	11.4133	10.79	9.67	11.0167	11.3433	9.92	11	0.951862	0.0256509	1.04851	0.0746665
hsa_miR_329_3p	1	1	1	1	1	1	3.98333	1	1	1	3.58	1	1	1	1	1.65333	1	2.06	1.3903	0.0701431	1.17926	0.345998
hsa_miR_329_5p	1	1	1	1	1	2.14	1	1	1	1	1	1	1	3.02	1	1	1	1	1.18364	0.170447	0.74813	0.181609
hsa_miR_330_3p	3.54	1	2.95	2.74	1	1.9	2.26333	1	2.48	1.79	1	1	1	1	1	1	1	1	0.48319	0.115944	1.454	0.101555
hsa_miR_330_5p	2.49	1	1	3.02	2.92667	1	2.08333	1	2.35	2.97	1	4.07333	1	3	3.86667	4.12333	1	3.87	1.71614	0.077323	0.810913	0.270752
hsa_miR_331_3p	2.82	4.16	3.5	3.66	1	0.46	3.57333	3.02	4.05	1.84	1	2.39333	1	2.68	2.77667	3.20333	3.67	2.87	0.741759	0.0634343	0.911358	0.358666
hsa_miR_331_5p	1	1	1	1	1	2.01	1	1	1	1	1	1	1	1	1	1	1	1	1	#DIV/0!	1	#DIV/0!
hsa_miR_335_3p	1	1	1	1	1	1	1	1	1	1	1	1	1	1	1	1	1	1	1	#DIV/0!	1	#DIV/0!
hsa_miR_335_5p	1	1	1	1	0	2.28	1	1	1	1.75	1	1	1	2.95	1	1	1	1	1.24545	0.105274	0.867925	0.319968
hsa_miR_337_3p	1	1	1	1	2.73667	0.81	2.79333	1	2.52	1.99	1	2.54333	1	1	2.46667	3.10333	1	1	1.69303	0.010164	1.13521	0.343282
hsa_miR_337_5p	1	1.79	1	1	1	3.08	3.81333	1	1	1	1	1	1	1	1	1	3.28	1	0.955625	0.436934	0.724638	0.181609
hsa_miR_338_3p	1	1	1	1	1	1	1	1	2.8	2.78	1	1	1	1	1	1	1	1	1.32545	0.0834485	1.716	0.0889083
hsa_miR_338_5p	1	1	1	1	1	1	1	1	1	1	1	1	1	1	1	1	1	1	1	#DIV/0!	1	#DIV/0!
hsa_miR_339_3p	1	1	1	1	1	1.28	1	1	1	1	1	1	1	1	1	1	1	1	1	#DIV/0!	1	#DIV/0!
hsa_miR_339_5p	3.58	2.23	1	2.79	2.24667	1	2.57333	1	1	2.98	1	2.37333	1	1	1	3.25333	1	3.59	0.768789	0.283541	0.924439	0.42079
hsa_miR_33a_3p	1	1	1	1	1	1	1	1	1	2.62	1	1	1	1	1	1	1	1	1.14727	0.170447	1.324	0.18695
hsa_miR_33a_5p	1	1	1	1	1	3.25	1	1	1	2.65	1	1	1	1	1	1	1	1	1.15	0.170447	1.33	0.18695
hsa_miR_33b_3p	1	3.42	1	1	1	2.66	1	1	2.87	1.67	4.3	2.46333	1	1	2.43667	2.92333	1	1.71	1.1258	0.406234	1.46614	0.137088
hsa_miR_33b_5p	1	1	1	1	1	1	1	1	1	2.84	1	1	1	1	1	1.37333	1	1	1.20121	0.128426	1.28787	0.228142
hsa_miR_340_3p	2.93	1	1	1	1	2.67	2.79333	1	1	3.06	1	2.39333	1	1	1	1.27333	1	1.65	0.850636	0.372993	1.46519	0.145654
hsa_miR_340_5p	1	1	1	1	1	1	1	1	1	1	1	1	1	1	1	1	1	1	1	#DIV/0!	1	#DIV/0!
hsa_miR_342_3p	2.69	1.55	3.96	3.01	2.83667	2.94	3.52333	1	3.35	3.31	1	3.41333	1	1	3.40667	3.54333	2.88	2.29	0.871175	0.340303	1.02606	0.46803
hsa_miR_342_5p	4.96	4.14	4.79	4.42	3.37667	5.07	3.81333	4.94	3.88	4.73	5.18	4.24333	4.72	4.38	3.54667	4.13333	3.34	3.73	0.919366	0.143297	1.15589	0.0428613
hsa_miR_345_3p	6.23	5.29	5.94	5.81	4.59667	5.01	5.67333	5.53	5.16	5.11	5.12	5.16333	5.08	4.69	4.79667	5.20333	4.36	4.73	0.858221	0.0415513	1.08455	0.0114917
hsa_miR_345_5p	3.53	2.06	1	1	1	1.12	3.58333	1	3.6	1	3.93	2.91333	1	2.8	2.35667	2.37333	1	2.62	1.0178	0.482196	1.22897	0.26903
hsa_miR_346	5.26	4.91	5.13	5.29	3.86667	3.26	4.29333	4.93	5.05	5.05	1	4.09333	4.17	3.61	3.96667	4.25333	3.43	3.95	0.77546	0.00378672	1.03285	0.43921
hsa_miR_34a_3p	1	1	1	1	1	1	1	1	1	1	1	1	1	1	1	1	1	1	1	#DIV/0!	1	#DIV/0!
hsa_miR_34a_5p	1	1	1	1	1	0.99	1.91333	1	2.63	2.25	1	1	1	1	3.02667	1.67333	1	1	1.50727	0.0270679	1.0869	0.401408
hsa_miR_34b_3p	1	1	1	1	1	1.37	2.63333	1	1	2.38	1	4.09333	1	1	1	2.53333	1	1	1.54606	0.0541245	1.50903	0.18797
hsa_miR_34b_5p	1	1	1	1	1	1	1	1	1	1	1	2.51333	1	1	1	1.26333	1	1	1.16152	0.133288	1.2479	0.221658
hsa_miR_34c_3p	1	2.85	1	1	1	1.1	3.44333	1	1	1.5	1	1	1	1	1	1	1	1	0.646673	0.226109	1.1	0.18695
hsa_miR_34c_5p	1	1	1	1	1	1	1	1	1	1	1	1	1	1	1	1	1	1	1	#DIV/0!	1	#DIV/0!
hsa_miR_3529_3p	1	1	1	1	1	0.37	1	1	1	1	1	1	1	1	1	1	1	1	1	#DIV/0!	1	#DIV/0!
hsa_miR_3529_5p	1	1	1	1	1	1	1	1	1	1	1	1	1	3.2	1	1	1	1	1.2	0.170447	0.731707	0.181609
hsa_miR_3591_3p	2.87	1	1	1	2.32667	1	2.03333	2.91	2.69	2.63	1	1	1	1	1	1.96333	1	1	0.962852	0.467307	1.76295	0.055035
hsa_miR_3591_5p	1	1	1	4.24	1	2.43	1	1	3.09	1.96	1	1	1	1	1	1	2.78	1	1.43909	0.0486388	1.24165	0.278259
hsa_miR_3605_3p	3.68	2.93	4.02	3.02	1	2.31	4.72333	3.41	3.88	3.35	1	3.03333	3.29	1	3.75667	3.62333	1	3.46	0.790302	0.0809316	1.09163	0.372733
hsa_miR_3605_5p	2.68	1.55	1	1	1	1.57	1	1	1	1	1	1	1	1	1	1	1	1	0.573614	0.135837	1	#DIV/0!
hsa_miR_3606_3p	1	1	1	1	1	-0.22	1	1	1	1	1	1	1	3.04	1	1	1	1	1.18545	0.170447	0.746269	0.181609
hsa_miR_3606_5p	1	1	1	1	1	1	1	1	1	1	1	1	1	1	1	1	1	1	1	#DIV/0!	1	#DIV/0!
hsa_miR_3607_3p	1	1	1	1	1	0.06	1	1	1	1	1	1	1	1	1	1	5.97	1	1.45182	0.170447	0.546946	0.181609
hsa_miR_3607_5p	1	1	1	1	1	1.38	1	1	1	1	1	1	1	1	1	1	1	1	1	#DIV/0!	1	#DIV/0!
hsa_miR_3609	1	1	1	1	1	1	1	1	1	1	1	1	1	1	1	1	1	1	1	#DIV/0!	1	#DIV/0!
hsa_miR_3610	6.15	5.49	5.91	5.75	4.66667	5.23	5.06333	5.07	5.89	5.57	5.63	5.11333	5.32	4.85	4.96667	5.15333	4.95	4.99	0.893603	0.0299942	1.08263	0.0278378
hsa_miR_3611	1	1	1	1	1	1	1	1	1	1	1	1	1	1	1	1	1	1	1	#DIV/0!	1	#DIV/0!
hsa_miR_3612	1	1	1	1	1	1.43	1	3.7	1	1.68	1	1	1	1	1	1	1	1	1.30727	0.120978	1.676	0.132833
hsa_miR_3613_3p	1	1	1	1	1	0.09	1	1	1	1	1	1	1	2.72	1	1	1	1	1.15636	0.170447	0.777202	0.181609
hsa_miR_3613_5p	1	1	1	1	1	0.99	1	1	1	1	1	1	1	1	1	1	1	1	1	#DIV/0!	1	#DIV/0!
hsa_miR_361_3p	4.59	4.05	4.25	4.58	4.18667	2.73	4.36333	4.71	4.75	3.72	1	4.56333	4.02	1	4.13667	4.40333	1	4.68	0.803653	0.0622721	1.16902	0.300848
hsa_miR_3614_3p	1	6.32	1	1	1	1	1	1	1	2.5	1	1	1	1	1	1	1	1	0.409747	0.226777	1.3	0.18695
hsa_miR_3614_5p	5.44	4.98	5.31	5.66	4.89667	4.11	5.27333	5.25	5.53	4.75	4.89	5.08333	4.65	4.41	4.87667	5.35333	4.04	4.94	0.932324	0.0534134	1.08256	0.0637061
hsa_miR_3615	3.24	3.51	1	3.71	1.84667	2.59	3.27333	2.71	3.83	3.09	1	3.78333	1	1	2.63667	3.58333	3.65	2.61	1.01677	0.48173	1.19448	0.261811
hsa_miR_361_5p	3	1	1	1	1	2.13	3.69333	2.93	1	2.95	1	1	1	1	1	2.94333	1	1	0.917636	0.431126	1.3415	0.22824
hsa_miR_3616_3p	5.53	4.51	5.52	5.66	4.79667	4.62	5.95333	5.41	5.52	5.06	4.2	5.14333	5.03	4.48	4.97667	5.22333	3.82	5.13	0.946366	0.255668	1.06071	0.193832
hsa_miR_3616_5p	1	1	1	1	1	1	1	1	1	1	1	1	1	1	1	1	1	1	1	#DIV/0!	1	#DIV/0!
hsa_miR_3617_3p	2.93	1.72	1	1	2.72667	1	2.95333	1	2.64	1	1	1	1	1	2.57667	3.54333	1	2.88	0.899759	0.392604	0.664	0.134719
hsa_miR_3617_5p	1	1	1	1	1	0.6	1	1	1	1	1	1	1	1	1	1	1	1	1	#DIV/0!	1	#DIV/0!
hsa_miR_3618	1	1	1	1	1	-0.14	1	1	1	1	1	1	1	1	1	1	3.53	1	1.23	0.170447	0.7034	0.181609
hsa_miR_3619_3p	8.77	8.6	8.94	9.21	8.22667	8.11	7.59333	9.03	8.38	8.14	7.86	8.09333	8.22	7.9	7.61667	8.96333	8.21	8.92	0.946754	0.01118	0.999478	0.494361
hsa_miR_3619_5p	4.09	2.75	3.33	3.41	2.96667	2.95	3.30333	1	4.41	1	1	1	1	3.06	3.18667	3.13333	1	3.06	0.612765	0.024938	0.698892	0.201367
hsa_miR_3620_3p	4.91	4.95	4.85	5.1	3.96667	4	3.99333	4.77	5.51	4.43	1	3.73333	3.87	4.12	4.06667	4.48333	3.09	4.17	0.801743	0.00934415	0.980336	0.463281
hsa_miR_3620_5p	8.27	8.31	8.7	8.48	8.10667	6.81	8.05333	8.29	8.47	7.61	8.36	8.36333	7.47	6.8	8.32667	8.45333	7.28	8.24	0.945735	0.0344666	1.05888	0.0935091
hsa_miR_3621	12.38	12.25	12.94	12.67	11.5567	11.05	11.3733	12.47	12.45	11.66	11.59	11.4333	11.63	11.41	11.4767	11.5633	11.23	11.58	0.932756	0.0163682	1.03823	0.0606436
hsa_miR_3622a_3p	4.38	4.08	4.15	4.38	4.04667	2.61	3.97333	4.24	4.48	3.46	2.94	4.38333	1	3.05	4.50667	4.49333	1	4.29	0.81847	0.0461076	1.27612	0.14917
hsa_miR_3622a_5p	5.75	5.28	5.94	5.82	5.65667	5.53	5.40333	5.51	5.13	4.9	5.4	5.73333	4.95	4.7	5.76667	5.88333	4.11	6.01	0.933626	0.10286	1.01871	0.392341
hsa_miR_3622b_3p	3.45	4.26	1	1	2.08667	2.95	3.20333	1	2.51	2.52	2.96	1	1	1	1	3.02333	1	2.43	0.608809	0.183211	1.26812	0.234515
hsa_miR_3622b_5p	4.73	3.57	3.83	2.81	4.01667	4.25	4.35333	3.91	3.93	3.5	1	3.68333	3.46	2.98	4.18667	4.37333	3.6	4.39	0.877164	0.160875	0.836364	0.171749
hsa_miR_362_3p	1	1	1	1	1	2.03	1	1	1	1.86	1	1	1	1	1	1	1	1	1.07818	0.170447	1.172	0.18695
hsa_miR_362_5p	1	3.03	1	1	1	1	1	2.53	1	1	1	1	1	1	1	1.55333	2.96	1	0.815652	0.349518	0.920439	0.402437
hsa_miR_363_3p	1	2.72	1	1	1	3.48	1	1	3.12	1.66	1	1	1	2.74	1	1	1	1	0.896764	0.405938	1.2062	0.306226
hsa_miR_363_5p	2.79	2.97	1	3.52	1	1	1	1	2.08	1	1	1	1	1	1	2.35333	1	1.93	0.579478	0.133795	0.880805	0.313956
hsa_miR_3646	4.81	4.59	4.75	4.61	3.47667	3.04	4.75333	4.25	4.74	3.93	1	4.01333	3.57	2.88	3.48667	3.48333	1	3.73	0.695471	0.00148407	1.18567	0.248717
hsa_miR_3648	13.26	13.08	13.71	13.91	11.7467	12.13	12.2033	13.73	13.52	12.53	10.86	11.4233	12.52	12.29	10.7167	11.6633	12.74	11.32	0.90782	0.00272011	1.04528	0.218052
hsa_miR_3649	3.7	2.11	2.73	1	2.32667	2.67	4.86333	1	2.65	3.12	1	2.63333	1	1	2.61667	2.86333	1	3.28	0.707792	0.103828	1.06156	0.42596
hsa_miR_3650	1	1.52	1	1	1	1	0	1	1	2.33	1	1	1	1	1	2.80333	1	2.16	1.18492	0.22164	0.847453	0.299737
hsa_miR_3651	3.51	1	1	1	1	2.77	2.91333	1	2.38	2.41	1	2.78333	1	3.01	3.12667	2.40333	1	1.63	1.07623	0.442768	0.943961	0.419768
hsa_miR_3652	5.96	4.89	6.08	5.66	4.82667	4.65	5.48333	5.18	5.72	4.92	5.85	5.91333	5.28	4.51	5.72667	5.94333	4.19	5.4	0.944531	0.254502	1.06602	0.173535
hsa_miR_3653_3p	1	1	1	1	1	1	2.38333	1	1	1	1	1	1	1	1	1	1	1	1	#DIV/0!	1	#DIV/0!
hsa_miR_3653_5p	1	1.45	1	1	1	1	2.12333	1	2.59	1.91	1	1	1	1	1	2.32333	1	2.77	1.31173	0.104414	0.989736	0.486987
hsa_miR_3654	2.45	1	1	3.68	1	1	3.74333	1	1	1	1	1	3.78	2.9	1	1	1	2.06	1.02594	0.474649	0.511073	0.0519797
hsa_miR_3655	1	1	1	1	1	1	2.10333	3.29	2.17	1	1	1	1	1	1	0	1	1	1.22364	0.199094	2.0304	0.0692821
hsa_miR_3656	11.97	12	12.3	12	11.1667	10.4	11.2133	11.82	12.14	11.15	11.4	11.5733	10.87	10.6	11.4867	11.4533	10.78	11.2	0.93596	0.000730759	1.04986	0.0199191
hsa_miR_3657	1	1	1	1	1	1	1	1	1	1	1	1	1	1	1	1	1	1	1	#DIV/0!	1	#DIV/0!
hsa_miR_3658	1	2.19	1	1	1	1	1	1	1	1	1	1	1	1	1	1	1	1	0.71599	0.211325	1	#DIV/0!
hsa_miR_3659	1	1	1	1	1	1.31	1	2.54	1	1	1	1	1	1	1	1	1	1	1.14	0.170447	1.308	0.18695
hsa_miR_365a_3p_hsa_miR_365b_3p	3.88	4.51	3.4	4.4	2.79667	2.75	3.16333	3.39	3.36	3.51	4.67	3.70333	3.93	3.98	2.80667	3.43333	4.3	3.87	0.947336	0.301001	1.00179	0.492048
hsa_miR_365a_5p	6.22	5.27	6.3	5.55	6.62667	5.35	6.18333	5.28	5.35	5.89	6.16	6.49333	4.97	4.48	6.35667	6.63333	4.4	7.06	0.966938	0.33254	1.03268	0.369138
hsa_miR_365b_5p	3.25	3.01	3.19	1	1	3.67	2.58333	2.95	1	2.82	1	1	1	2.68	1	1.89333	2.89	1.74	0.576431	0.000215543	0.939363	0.423477
hsa_miR_3660	1	1	1	1	1	1	1	1	1	1	1	1	1	1	1	1	1	1	1	#DIV/0!	1	#DIV/0!
hsa_miR_3661	1	1	1	1	1	1.24	1	1	1	1	1	1	1	1	1	1	1	1	1	#DIV/0!	1	#DIV/0!
hsa_miR_3662	1	1	1	1	1	1	1	1	1	1	1	1	1	1	1	1	1	1	1	#DIV/0!	1	#DIV/0!
hsa_miR_3663_3p	12.39	11.79	12.54	12.53	10.9367	11.1	11.3433	12.34	12.57	11.72	11.34	11.1833	11.85	11.26	11.2667	11.1533	11.19	10.89	0.941498	0.0296082	1.0499	0.0564246
hsa_miR_3663_5p	4.63	3.76	4.13	3.8	4.39667	2.13	4.54333	3.51	4.26	3.23	4.54	4.90333	3.65	3.42	4.77667	5.11333	3.36	4.49	0.985768	0.43149	0.988795	0.459198
hsa_miR_3664_3p	1	1	1	1	1	1	1	1	1	1	1	1	1	1	1	1	1	1	1	#DIV/0!	1	#DIV/0!
hsa_miR_3664_5p	1	1	1	1	1	1.1	1	1	1	1	1	1	1	1	1	1.84333	1	1	1.07667	0.170447	0.876766	0.181609
hsa_miR_3665	14.26	13.74	14.45	14.37	13.1467	12.6	13.2733	14.04	14.09	13.35	13.37	13.2033	13.49	13.45	13.1167	13.1533	13.38	13.17	0.949652	0.0284204	1.02387	0.0862072
hsa_miR_3666	1	1.48	1	1	1	1.52	1	1	1	1	1	1	1	1	1	1	1	1	0.862069	0.211325	1	#DIV/0!
hsa_miR_3667_3p	2.42	1	1	2.98	2.28667	-0.13	4.06333	1	1	2.35	1	1	1	1	3.05667	3.09333	1	3.12	1.14891	0.35782	0.621027	0.0949522
hsa_miR_3667_5p	2.87	1	1	1	1	1	2.83333	1	1	1.62	1	1	1	1	1	1	1	1	0.650737	0.229643	1.124	0.18695
hsa_miR_3668	1	1	1	1	1	1	1	1	1	1	1	1	1	1	1	1	1	1	1	#DIV/0!	1	#DIV/0!
hsa_miR_3670	1	1	1	1	1	1	1	1	1	1	1	1	1	1	1	1.29333	1	1	1.02667	0.170447	0.95339	0.181609
hsa_miR_3671	1	1	1	1	1	1	1	1	1	1	1	1	1	1	1	1	1	1	1	#DIV/0!	1	#DIV/0!
hsa_miR_3672	1	1	1	1	1	0.04	1	1	1	1	1	1	1	1	1	1	1	1	1	#DIV/0!	1	#DIV/0!
hsa_miR_367_3p	1	1	1	1	1	2.11	1	1	1	2.6	1	1	1	1	1	1	1	1	1.14545	0.170447	1.32	0.18695
hsa_miR_3674	1	1	1	1	1	1	1	1	1	1	1	1	1	1	1	1	1	1	1	#DIV/0!	1	#DIV/0!
hsa_miR_3675_3p	5.64	4.87	4.7	5.37	5.34667	3.5	5.44333	4.73	5.43	4.69	5.54	5.05333	4.35	4	4.85667	5.42333	3.75	5.31	0.952722	0.261735	1.10264	0.0955286
hsa_miR_3675_5p	1	1	1	1	1	1	1	1	1	1	1	1	1	1	1	1	1	1	1	#DIV/0!	1	#DIV/0!
hsa_miR_367_5p	1	2.47	1	1	1	1	1	1	2.37	2.6	1	2.80333	1	1	1	1	1	1	0.962375	0.461994	1.95467	0.03668
hsa_miR_3677_3p	1	2.38	1	1	1	1	1	1	1	1	1	1	1	1	1	1	1	1	0.684932	0.211325	1	#DIV/0!
hsa_miR_3677_5p	2.62	2.86	1	2.71	1	1	2.05333	1	2.51	1	1	3.87333	1	1	1	2.36333	1	2.17	0.754068	0.237043	1.31953	0.252093
hsa_miR_3678_3p	2.49	1	2.86	1	3.30667	0.02	1	1	1	1	1	3.83333	1	1	3.37667	3.81333	1	4.11	0.950608	0.444635	0.657343	0.179352
hsa_miR_3678_5p	1	1	1	1	1	1	1	1	1	1	1	1	1	1	1	1	1	1	1	#DIV/0!	1	#DIV/0!
hsa_miR_3679_3p	6.55	6.77	6.27	6.8	6.25667	5.35	6.62333	6.56	6.69	5.89	6.01	6.50333	6.33	5.38	6.01667	6.41333	5.49	6.26	0.940322	0.0467141	1.05834	0.0913502
hsa_miR_3679_5p	7.26	7.12	7.27	7.52	6.86667	5.31	8.32333	7.19	6.82	6.29	6.61	6.98333	6.01	5.39	7.07667	7.20333	5.69	7.39	0.915221	0.0066843	1.04933	0.218244
hsa_miR_3680_3p	1	1	1	1	1	0.09	1	1	1	1	1	1	1	1	1	1	1	1	1	#DIV/0!	1	#DIV/0!
hsa_miR_3680_5p	1	1	1	1	1	1	3.08333	1	1	1	1	1	1	1	1	1	1	1	1	#DIV/0!	1	#DIV/0!
hsa_miR_3681_3p	1	1	1	1	1	1	1	1	1	1	1	1	1	1	1	1	1	2	1.09091	0.170447	0.857143	0.181609
hsa_miR_3681_5p	1	1	1	1	1	1	2.88333	1	1	1	1	1	1	1	1	1	1	1	1	#DIV/0!	1	#DIV/0!
hsa_miR_3682_3p	3.88	3.16	1	1	1.85667	3.05	3.06333	3.72	2.94	3.11	1	1	1	2.78	2.39667	3.17333	1	2.22	0.825645	0.326104	1.12363	0.356893
hsa_miR_3682_5p	1	1	1	1	1	1.84	1	1	2.18	2.09	1	1	1	1	1	1	1	1	1.20636	0.0836295	1.454	0.0891274
hsa_miR_3683	1	1	1	1	1	1	1	1	1	1	1	1	1	1	1	1	1	1	1	#DIV/0!	1	#DIV/0!
hsa_miR_3684	1	2.1	1	1	1	0.54	1	1	1	1	1	1	1	1	1	1	1	1	0.731707	0.211325	1	#DIV/0!
hsa_miR_3685	1	1	1	1	1	1	1	1	2.76	2.64	1	1	1	1	1	1	1	1.77	1.37909	0.0498019	1.48892	0.132156
hsa_miR_3686	1	1	1	1	1	1	1	1	1	1	1	1	1	1	1	1	1	1	1	#DIV/0!	1	#DIV/0!
hsa_miR_3687	1	1	4.04	1	1	0.07	1	1	3.76	1.96	1	1	1	1	1	1	1	1	0.66466	0.28888	1.744	0.119147
hsa_miR_3688_3p	1	1	1	1	1	1	1	1	1	1	1	1	1	1	1	1	1	1	1	#DIV/0!	1	#DIV/0!
hsa_miR_3688_5p	1	1	1	1	1	1	1	1	1	1	1	1	1	1	1	1	1	1	1	#DIV/0!	1	#DIV/0!
hsa_miR_3689a_3p	2.85	1	1	1	1	2.04	2.43333	1	1	1	1	3.09333	1	1	1	2.62333	1	1	0.827554	0.352248	1.11657	0.387465
hsa_miR_3689a_5p_hsa_miR_3689b_5p_hsa_miR_3689e	1	1	1	1	1	0.88	1	1	1	1	1	1	1	1	1	1	1	1	1	#DIV/0!	1	#DIV/0!
hsa_miR_3689b_3p_hsa_miR_3689c	3.6	1	1	1	1	0.3	1	1	3.55	1	1	1	1	1	2.68667	2.50333	1	2.9	0.907792	0.432649	0.816952	0.305251
hsa_miR_3689d	3.48	3.62	4.47	4.61	4.21667	3.69	4.53333	1	2.96	3.52	5.01	4.46333	3.9	2.59	4.17667	4.18333	4	4.78	0.956628	0.364068	0.860939	0.24959
hsa_miR_3689f	1	1	1	1	1	1	1	1	1	1	1	1	1	1	1	1	1	1	1	#DIV/0!	1	#DIV/0!
hsa_miR_3690	1	1.96	1	1	1	1	1	1	1	2.34	1	1	1	1	1	1	1	1	0.849862	0.304415	1.268	0.18695
hsa_miR_3691_3p	3.13	1	1	1	1	1	2.83333	1	3.23	2.53	1	1	1	1	2.60667	1.95333	1	1	0.920787	0.435427	1.22804	0.287356
hsa_miR_3691_5p	1	1.39	1	1	1	1.27	1	1	1	1	1	1	1	1	1	1	1	1	0.884956	0.211325	1	#DIV/0!
hsa_miR_3692_3p	1	1	1	1	1	1	1	1	1	1	1	1	1	1	1	1	1	1	1	#DIV/0!	1	#DIV/0!
hsa_miR_3692_5p	4.15	4.67	4.62	5.42	2.33667	3.32	4.78333	5.13	3.76	2.91	1	2.61333	4.58	3.09	1	3.24333	2.87	3.26	0.67891	0.00232273	1.02509	0.464856
hsa_miR_369_3p	3.12	1	1	1	1	1	1	1	2.9	1	1	1	1	1	1	1	1	1	0.687145	0.266003	1.38	0.18695
hsa_miR_369_5p	3.06	1.85	1	1	1	1	1	1	1	2.28	1	1	1	1	1	2.74333	1	1	0.647131	0.18276	0.973224	0.465425
hsa_miR_370_3p	6.44	4.94	5.8	5.02	5.41667	4.83	6.16333	5.17	5.63	5.19	6.3	5.69333	5.26	4.96	5.77667	5.77333	4.48	5.9	0.954598	0.309421	1.04448	0.229952
hsa_miR_370_5p	1	2.24	1	1	1	1	1	1	1	1	1	1	1	1	1	1	1	1	0.707547	0.211325	1	#DIV/0!
hsa_miR_3713	3.29	2.6	1	2.87	3.57667	2.01	3.51333	1	1	1.92	1	1	1	1	1	1.90333	1	3.11	0.591107	0.148992	0.788166	0.224863
hsa_miR_3714	3.19	1	1	1	1	3.6	3.90333	3.83	1	2.6	1	2.71333	1	1	1	3.34333	3.25	2.8	1.23682	0.32355	1.07897	0.414038
hsa_miR_371a_3p	1	1	1	1	1	0.57	1	1	2.8	1.54	1	2.92333	1	1	1	2.66333	1	1	1.53879	0.0277568	1.45054	0.146409
hsa_miR_371a_5p	6.98	5.94	7.02	6.95	6.50667	6.08	7.12333	6.48	6.81	6.42	6.81	6.71333	6.31	5.94	6.45667	6.71333	5.72	6.71	0.972235	0.329939	1.05363	0.0549568
hsa_miR_371b_3p	4.61	4.15	4.2	4.79	4.36667	3.29	4.86333	4.35	4.87	4.31	4.29	4.08333	3.37	3.91	4.15667	4.56333	3.15	4.48	0.958193	0.209835	1.11231	0.0710213
hsa_miR_371b_5p	5.02	4.7	5.87	5.65	3.28667	4.56	4.87333	4.82	5.3	4.71	3.98	4.03333	4.47	4.66	4.40667	5.37333	4.4	4.26	0.881917	0.106043	0.994269	0.466158
hsa_miR_372_3p	1	1	1	1	1	1	1	1	1	1	1	1	1	1	1	1	1	1	1	#DIV/0!	1	#DIV/0!
hsa_miR_372_5p	1	1	1	3.47	1	1	1	1	1	1	1	1	1	1	1	1	1	1	1	#DIV/0!	1	#DIV/0!
hsa_miR_373_3p	1	1	1	1	1	1	2.33333	1	1	2.48	1	1	1	1	1	2.04333	1	1	1.22939	0.0869331	1.10402	0.366574
hsa_miR_373_5p	6.19	5.71	6.39	5.95	5.29667	5.59	5.75333	6	5.86	5.43	6.39	5.99333	5.59	5.06	5.30667	5.77333	5.65	5.61	0.93439	0.0857788	1.07936	0.0256359
hsa_miR_374a_3p	1	1	1	1	1	1	1	1	1	2.95	1	1	1	1	1	1	1	1	1.17727	0.170447	1.39	0.18695
hsa_miR_374a_5p	1	1	1	1	1	1	2.35333	1	1	1.97	1	1	1	1	1	2.02333	1	1	1.18121	0.0835289	1.02003	0.464892
hsa_miR_374b_3p	1	1	1	1	1	1	3.40333	1	1	1	1	1	1	1	1	1	1	1	1	#DIV/0!	1	#DIV/0!
hsa_miR_374b_5p	1	1	1	1	1	1	1	1	1	1	1	1	1	1	1	1	1	1	1	#DIV/0!	1	#DIV/0!
hsa_miR_374c_3p	1	2.77	1	1	1	1	1	3	2.32	1	1	1	1	1	1	1	1	1	0.818754	0.340893	1.664	0.0947701
hsa_miR_374c_5p	1	1	1	1	1	1	1	1	1	1	1	1	1	1	1	1	1	1	1	#DIV/0!	1	#DIV/0!
hsa_miR_375	2.5	3.6	1	1	2.38667	2.37	1	1	4.07	1.79	1	1	1	3.21	1	1	3.06	1	0.734827	0.252874	1.03525	0.46878
hsa_miR_376a_2_5p	2.47	1	1	1	1	1	1	1	1	1	1	1	1	1	1	1.35333	1	1	0.692699	0.22441	0.944386	0.181609
hsa_miR_376a_3p	1	1	1	1	1	1	1	1	3.61	1	1	1	1	1	1	1	2.83	1	1.40364	0.0870387	1.16628	0.36544
hsa_miR_376a_5p	1	1	1	1	1	1	1	1	1	1	1	1	1	1	1	1	1	1	1	#DIV/0!	1	#DIV/0!
hsa_miR_376b_3p	1	1.65	1	1	1	1	1	1	1	1.49	1	1	1	1	1	1	1	1	0.858531	0.256142	1.098	0.18695
hsa_miR_376b_5p	1	1	1	1	1	0.99	1	1	1	1	1	1	1	1	1	1	1	1	1	#DIV/0!	1	#DIV/0!
hsa_miR_376c_3p	2.4	1	1	1	1	0.01	1	1	2.29	1.91	1	1	1	1	1	1	1	1	0.818182	0.315512	1.44	0.093097
hsa_miR_376c_5p	1	1	1	1	1	1	1	1	1	1	1	1	1	1	1	1	1	1	1	#DIV/0!	1	#DIV/0!
hsa_miR_377_3p	1	3.43	1	1	1	1.81	2.39333	1	4.37	1	1	1	1	3.39	1	1	3.12	1	0.948267	0.461685	0.955661	0.463754
hsa_miR_377_5p	1	1	1	1	1	1	1	1	1	1	1	1	1	1	1	1	1	1	1	#DIV/0!	1	#DIV/0!
hsa_miR_378a_3p	2.82	3.42	3.7	2.84	1	2.54	3.85333	3.27	3.39	2.58	1	1	3.33	1	1	3.41333	1	2.49	0.644046	0.0107793	1.10256	0.388489
hsa_miR_378a_5p	2.95	2.6	1	1	1	2.79	3.24333	1	4.13	1.57	1	1	1	2.67	1	1	4.44	1	0.824844	0.312077	0.939694	0.44883
hsa_miR_378b	1	1.81	1	1	1	2.55	1	1	1	1	1	1	1	1	1	1	1	1	0.787402	0.211325	1	#DIV/0!
hsa_miR_378c	2.82	2.83	3.84	2.92	1	0.35	2.57333	2.73	2.11	1	2.98	2.80333	1	3.26	1	3.07333	3.4	1	0.699971	0.0420707	1.09539	0.375976
hsa_miR_378d	2.85	1	1	1	1	2.24	1	1	3.67	2.28	1	1	1	1	1	2.60333	1	1	0.930834	0.439838	1.41254	0.206689
hsa_miR_378e	2.46	1	3.09	1	1.85667	1.04	1	2.93	2.93	2.71	1	1	1	1	1	1.78333	1	1	0.722554	0.219328	1.86988	0.0486299
hsa_miR_378f	3.74	1.99	3.47	2.74	2.74667	2.15	1	1	2.95	3	1	2.82333	1	3.15	2.94667	2.64333	1	2.35	0.707411	0.117344	0.987624	0.482939
hsa_miR_378g	2.39	1	1	1	1	1.22	1	2.9	1	1	1	1	1	1	1	1	1	1	0.801408	0.302039	1.38	0.18695
hsa_miR_378h	1	1	1	1	1	1	1	1	1	2.73	1	1	1	1	1	1	1	1	1.15727	0.170447	1.346	0.18695
hsa_miR_378i	3.52	5.53	1	1	1	2.45	1	1	1	2.81	1	1	1	1	1	1	1	1.78	0.368792	0.123319	1.20531	0.286276
hsa_miR_378j	1	1	1	1	1	1	1	1	1	1	1	1	1	1	1	1	1	1	1	#DIV/0!	1	#DIV/0!
hsa_miR_379_3p	1	1	1	1	1	0.75	1	1	1	2.3	1	1	1	1	1	1	1	1	1.11818	0.170447	1.26	0.18695
hsa_miR_379_5p	1	1	1	1	1	1.25	1	1	1	1	1	1	1	1	1	1	1	1	1	#DIV/0!	1	#DIV/0!
hsa_miR_380_3p	1	2.67	1	1	1	0.6	1	1	2.21	1	1	1	1	1	1	1	1	1	0.713062	0.254173	1.242	0.18695
hsa_miR_380_5p	1	1	1	1	1	1	1	1	2.89	1.38	1	1	1	1	1	1	1	1	1.20636	0.128725	1.454	0.141562
hsa_miR_381_3p	1	1	1	1	1	0.01	1	1	1	1	1	1	1	1	1	1	1	1	1	#DIV/0!	1	#DIV/0!
hsa_miR_381_5p	1	1	1	1	1	1	1	1	1	1	1	1	1	1	1	1	1	1	1	#DIV/0!	1	#DIV/0!
hsa_miR_382_3p	1	1	1	1	1	1.34	1	1	1	1	1	1	1	1	1	1.55333	1	1	1.0503	0.170447	0.915565	0.181609
hsa_miR_382_5p	2.48	1	1	1	1	1	1	1	1	1	1	1	1	1	1	1	1	1	0.669643	0.211325	1	#DIV/0!
hsa_miR_383_3p	1	1	1	1	1	-0.14	1	1	1	1	1	1	1	1	1	1	1	1	1	#DIV/0!	1	#DIV/0!
hsa_miR_383_5p	1	1	1	1	1	1.71	1	1	1	1	1	1	1	1	1	1	1	1	1	#DIV/0!	1	#DIV/0!
hsa_miR_384	1	1	1	1	1	1.32	1	1	1	1	1	1	1	1	1	1	1	1	1	#DIV/0!	1	#DIV/0!
hsa_miR_3907	3.43	2.71	4.04	4.43	1	2.24	2.50333	3.46	4.32	2.54	1	4.08333	1	4.13	4.17667	3.19333	1	1	0.801125	0.14048	1.27476	0.236685
hsa_miR_3908	1	1	1	1	1	1.78	1	1	1	1	1	1	1	1	1	1	1	1	1	#DIV/0!	1	#DIV/0!
hsa_miR_3909	2.42	3.52	1	1	1	2.57	1	1	1	1	1	1	1	1	1	1	1	2.14	0.477076	0.118729	0.840336	0.181609
hsa_miR_3910	1	1	1	1	1	1	1	1	1	1	1	1	1	1	1	1	1	1	1	#DIV/0!	1	#DIV/0!
hsa_miR_3911	4.19	3.94	3.86	3.75	3.54667	3.06	4.08333	3.64	4.53	3.78	1	4.31333	3.95	3.03	3.90667	4.50333	3.04	3.95	0.901736	0.119864	0.925648	0.349482
hsa_miR_3912_3p	1	1	1	1	1	1	1	1	1	1	1	1	1	1	1	1	1	1	1	#DIV/0!	1	#DIV/0!
hsa_miR_3912_5p	1	1	1	1	1	1	1	1	1	1	1	1	1	1	1	1	1	1	1	#DIV/0!	1	#DIV/0!
hsa_miR_3913_3p	1	1	1	1	1	1.76	1	1	1	1	1	1	1	3	1	1	1	1	1.18182	0.170447	0.75	0.181609
hsa_miR_3913_5p	2.5	1	1	1	1	1	1	1	1	1	1	1	1	1	1	1	1	1	0.666667	0.211325	1	#DIV/0!
hsa_miR_3914	1	1	1	1	1	1	1	1	1	1	1	1	1	1	1	1	1	1	1	#DIV/0!	1	#DIV/0!
hsa_miR_3915	1	1	1	1	1	2.4	1	1	1	1	1	1	1	1	1	1	1	1	1	#DIV/0!	1	#DIV/0!
hsa_miR_3916	1	1	1	1	1	1	1	1	1	1	1	1	1	1	1	1	1	1	1	#DIV/0!	1	#DIV/0!
hsa_miR_3917	6.15	5.44	6.01	5.88	4.87667	5.96	5.90333	5.89	5.53	5.96	5.51	5.72333	5.42	5.17	5.28667	5.55333	5.29	5.23	0.938481	0.115725	1.07468	0.00396243
hsa_miR_3918	5.21	3.74	5.35	4.97	4.65667	3.56	3.90333	4.88	3.65	4.19	3.25	3.86333	4.1	3.42	4.18667	4.71333	2.73	4.96	0.83808	0.134221	0.987142	0.454078
hsa_miR_3919	1	1	1	1	1	1.23	1	1	2.26	1	1	1	1	3.42	1	1	1	1	1.33455	0.0947709	0.892162	0.379181
hsa_miR_3920	1	3.04	1	1	1	-0.12	3.94333	1	1	1	1	1	1	1	1	1	1	2.22	0.661255	0.245903	0.831025	0.181609
hsa_miR_3921	1	1	1	1	1	0.15	1	1	1	1	1	1	1	1	1	1	1	1	1	#DIV/0!	1	#DIV/0!
hsa_miR_3922_3p	3.01	1	1	1	1	2.01	1	1	2.19	1	1	1	1	1	1	1	1	1	0.663582	0.24552	1.238	0.18695
hsa_miR_3922_5p	3.69	1	1	3.14	1	3.71	1	3.01	3.95	3.56	1	1	1	1	1	1	1	1	0.887682	0.420573	2.504	0.0379906
hsa_miR_3923	1	1	1	1	1	1	1	1	1	1	1	1	1	1	1	1	1	1	1	#DIV/0!	1	#DIV/0!
hsa_miR_3924	1	5.1	1	1	1	1	1	1	1	1	1	1	1	1	1	1	1	1	0.422535	0.211325	1	#DIV/0!
hsa_miR_3925_3p	1	1	1	1	1	1	1	1	1	1	1	1	1	1	1	1	1	1	1	#DIV/0!	1	#DIV/0!
hsa_miR_3925_5p	4.49	3.34	4.33	4.6	1	4.31	3.61333	3.57	3.88	4.24	1	2.77333	3.69	3.59	3.01667	2.72333	3.78	2.85	0.78753	0.0591913	0.944326	0.38811
hsa_miR_3926	1	1	1	1	1	1	1	1	1	1	1	1	1	1	1	1	1	1	1	#DIV/0!	1	#DIV/0!
hsa_miR_3927_3p	1	1	1	1	1	1	1	1	1	1	1	1	1	1	1	1	1	1	1	#DIV/0!	1	#DIV/0!
hsa_miR_3927_5p	1	1.61	1	1	1	-0.22	1	1	1	1	1	2.45333	1	1	2.63667	1	1	1.87	1.13019	0.298125	0.910345	0.380488
hsa_miR_3928_3p	7.09	6.72	7.08	6.89	6.35667	5.35	6.57333	6.86	6.66	6.11	6.24	6.63333	6.24	5.37	6.06667	6.55333	5.41	6.28	0.893294	0.0020151	1.08586	0.0328056
hsa_miR_3928_5p	3.75	2.64	1	3.57	1.96667	2.34	3.57333	1	3.83	3.36	1	1	1	3.1	3.57667	3.46333	1	2.93	0.932218	0.431219	0.811413	0.286269
hsa_miR_3929	1	1	1	1	1	1	1	1	1	1	1	1	1	1	1	1	1	1	1	#DIV/0!	1	#DIV/0!
hsa_miR_3934_3p	1	1	1	1	1	1	1	1	1	1	1	1	1	1	1	1	1	1	1	#DIV/0!	1	#DIV/0!
hsa_miR_3934_5p	4.27	3.77	4.09	4.47	1	4.75	4.14333	3.87	3.34	3.36	1	3.09333	3.76	3.7	2.37667	3.95333	3.12	3.32	0.784531	0.00620868	0.869797	0.228964
hsa_miR_3935	1	1	1	1	1	1	2.35333	1	1	1.52	1	1	1	1	1	1	1	1	1.04727	0.170447	1.104	0.18695
hsa_miR_3936	2.86	1	1	1	1	3.29	1	1	1	2.68	1	1	1	1	1	1	1	1	0.71156	0.2665	1.336	0.18695
hsa_miR_3937	8.98	8.26	8.93	9.07	7.96667	7.18	8.37333	9.09	8.64	7.96	7.97	8.89333	8.03	7.33	8.13667	8.90333	7.21	8.42	0.944003	0.0811147	1.06317	0.0925881
hsa_miR_3938	1	1	1	1	1	1	2.45333	1	1	1	1	1	1	1	1	1	3.04	1	1.18545	0.170447	0.746269	0.181609
hsa_miR_3939	1	1	1	1	1	1	1	1	1	1	1	1	1	1	1	1	1	1	1	#DIV/0!	1	#DIV/0!
hsa_miR_3940_3p	5.25	4.33	4.86	5.34	4.01667	3.77	3.83333	4.36	5.23	4.68	3.06	4.26333	4.32	3.81	3.81667	4.66333	3.46	4.61	0.873961	0.0659097	1.04992	0.316317
hsa_miR_3940_5p	12.59	11.96	12.98	12.51	12.3167	10.9	12.2733	12.33	12.77	11.86	12.25	12.0033	11.71	11.48	12.1667	12.1533	10.85	12.15	0.957222	0.101566	1.04178	0.0493692
hsa_miR_3941	1	1	1	1	1	1	1	1	1	1	1	1	1	1	1	1	1	1	1	#DIV/0!	1	#DIV/0!
hsa_miR_3942_3p	1	1	1	1	1	-0.25	1	1	2.55	1	1	1	1	1	1	1	1	1	1.14091	0.170447	1.31	0.18695
hsa_miR_3942_5p	1	1	1	1	1	1	1	1	1	1	1	1	1	1	1	1	1	1	1	#DIV/0!	1	#DIV/0!
hsa_miR_3943	3.21	3.61	2.97	4.05	3.37667	1.8	3.95333	2.73	3.83	3.08	3.74	3.25333	1	2.83	3.79667	4.19333	1	3.6	0.920791	0.253441	1.21559	0.186135
hsa_miR_3944_3p	3.98	3.92	3.85	4.6	3.83667	3.69	4.05333	4.19	4.95	4.11	1	4.26333	4.21	3.26	4.22667	4.23333	1	4.35	0.923636	0.240479	1.04398	0.43146
hsa_miR_3944_5p	3.13	1.54	1	3.26	1	2.82	2.50333	1	1	1	1	1	1	2.77	1	1	1	2.05	0.664743	0.214156	0.680272	0.0958277
hsa_miR_3945	3.98	3.78	3.14	4.71	3.42667	1.64	3.45333	3.95	4.47	3.3	1	1	4.28	2.71	2.95667	2.69333	1	3.38	0.769141	0.0495219	0.967333	0.45854
hsa_miR_3960	15.53	15.31	15.82	15.55	14.9267	14.03	14.9233	15.31	15.56	14.69	15.13	14.9833	14.62	14.55	14.9367	15.0433	14.45	14.97	0.960001	0.0120613	1.02527	0.0368336
hsa_miR_3972	2.56	1	3.48	1	1	2.21	2.95333	2.54	3.65	1	2.97	2.88333	1	1	1	2.54333	1	2.26	0.846333	0.339874	1.77796	0.0337575
hsa_miR_3973	1	1	1	1	1	1	1	1	1	1	1	1	1	1	1	1	1	1	1	#DIV/0!	1	#DIV/0!
hsa_miR_3974	1	1	1	1	1	1	1	1	1	1	1	1	1	1	1	1	1	1	1	#DIV/0!	1	#DIV/0!
hsa_miR_3975	1	1	1	1	1	1	1	1	1	1	1	1	1	1	1	1	1	1	1	#DIV/0!	1	#DIV/0!
hsa_miR_3976	1	1	1	1	1	1	1	1	1	1	1	1	1	1	1	1	1	1	1	#DIV/0!	1	#DIV/0!
hsa_miR_3977	2.79	1	3.93	1	1	1	1	2.69	3.01	2.68	1	1	1	3.28	2.53667	1	2.89	1.94	0.813472	0.318706	0.984924	0.479245
hsa_miR_3978	1	1	1	1	1	2.19	2.18333	1	1	3	1	1	1	1	1	1	3.15	1	1.37727	0.0835983	1.03067	0.469968
hsa_miR_409_3p	1	1.7	3.66	3.35	1	0.53	2.80333	1	3.34	3.4	1	1	1	1	1	3.05333	1	3.12	0.853917	0.372982	1.14889	0.369028
hsa_miR_409_5p	1	2.46	1	4.23	1	1	1.93333	1	3.37	1	4.18	2.44333	1	1	1	1.29333	3.96	1	1.29923	0.254522	1.55533	0.157577
hsa_miR_410_3p	1	2.09	1	1	1	1	1	1	1	1	1	1	1	1	1	1	1	2.11	0.807513	0.274852	0.843882	0.181609
hsa_miR_410_5p	2.86	1	1	1	1	2.58	1	1	3.41	2.11	1	1	1	1	1	1	1	1	0.814815	0.342819	1.704	0.107242
hsa_miR_411_3p	1	1.6	1	1	1	1	1	1	1	1	1	1	1	1	1	1	1	1	0.833333	0.211325	1	#DIV/0!
hsa_miR_411_5p	1	2.31	1	1	1	2.02	1	1	2.98	1	1	1	1	1	1	1	1	1	0.821346	0.314076	1.396	0.18695
hsa_miR_412_3p	3.21	1	1	1	1	1	3.08333	1	1	3.32	1	2.75333	1	1	2.85667	2.42333	1	2.52	1.04031	0.467865	1.00815	0.490916
hsa_miR_412_5p	1	1	1	1	1	2.82	1	1	1	1	1	1	1	1	1	1	1	1	1	#DIV/0!	1	#DIV/0!
hsa_miR_421	1	1	1	1	1	0.15	1	1	1	1	1	1	1	1	1	1	1	1	1	#DIV/0!	1	#DIV/0!
hsa_miR_422a	7.55	7.07	7.12	5.88	5.41667	4.12	5.97333	6.22	7.02	6.55	6.93	5.52333	5.27	4.73	5.18667	5.64333	3.23	6.24	0.784603	0.000532968	1.27696	0.0111628
hsa_miR_423_3p	1	2.59	1	3.4	2.95667	3	2.76333	1	4.84	2.64	4.11	3.50333	3.47	3.27	1	3.59333	3.84	2.66	2.01584	0.035381	1.08292	0.381693
hsa_miR_423_5p	7.29	6.96	7.29	7.24	7.02667	5.86	6.84333	6.89	7.18	6.32	6.73	6.85333	6.25	5.72	6.79667	7.18333	5.58	7.04	0.918503	0.00722409	1.05699	0.138661
hsa_miR_424_3p	2.74	1	3.19	2.81	1	2.38	1	1	2.64	1	1	1	1	1	1	1	1	1	0.497442	0.110106	1.328	0.18695
hsa_miR_424_5p	1	3.07	1	1	1	2.81	1	1	3.34	1	1	1	1	1	1	1	1	1	0.71759	0.28329	1.468	0.18695
hsa_miR_4251	3.84	3.06	3.78	1	1	1.79	3.83333	1	1	2.49	1	1	1	1	2.30667	1	1	2.5	0.39062	0.000535041	0.88433	0.348025
hsa_miR_4252	2.36	1.74	1	3.29	1	1	2.31333	1	1	3.41	1	1	1	1	1	2.45333	1	2.4	0.869697	0.331304	1.00437	0.495636
hsa_miR_4253	5.26	4.37	5.36	4.91	3.93667	4.23	4.77333	4.88	5.18	4.19	3.74	4.62333	3.3	3.51	4.44667	4.94333	3.81	4.33	0.854266	0.0629709	1.11487	0.113974
hsa_miR_425_3p	3.67	4.31	3.1	4.06	1	3.43	4.10333	3.8	4.63	3.15	1	2.92333	3.84	1	3.75667	2.60333	3.87	3.13	0.829586	0.122893	1.0222	0.465603
hsa_miR_4254	1	1	1	1	1	1	3.27333	3	1	1	1	2.67333	1	1	1	1	1	1	1.33394	0.0843723	1.73467	0.0900256
hsa_miR_4255	1	1	1	1	1	1	1	1	1	1	1	1	1	1	1	0	1	1	0.909091	0.170447	1.2	0.181609
hsa_miR_425_5p	1	1	1	1	1	2.59	1	1	1	1	1	1	1	1	1	1	3.84	1	1.25818	0.170447	0.678733	0.181609
hsa_miR_4256	1	1	1	1	1	1	1	1	1	1	1	1	1	1	1	1	1	1	1	#DIV/0!	1	#DIV/0!
hsa_miR_4257	7.62	7.16	7.34	7.09	6.61667	6.68	7.05333	6.92	6.86	7.07	7.24	6.99333	6.75	6.53	6.66667	6.67333	6.68	6.83	0.927338	0.0186295	1.04909	0.00204593
hsa_miR_4258	8.92	8.23	9.09	9.15	7.63667	8.09	7.94333	8.87	9.06	8.29	8.15	7.90333	7.81	8.23	7.85667	7.93333	8.12	7.77	0.935352	0.0739082	1.06303	0.0418407
hsa_miR_4259	4.38	3.99	4.2	4.43	3.62667	4.89	3.55333	4.36	4.53	4.52	4.34	4.52333	1	4.21	4.02667	4.67333	4.29	3.8	0.960584	0.313722	1.21491	0.104656
hsa_miR_4260	6.01	4.51	5.96	4.9	3.78667	4	4.21333	4.64	5.54	5.71	3.79	4.99333	3.84	4.05	4.45667	4.70333	3.45	4.67	0.824857	0.0884578	1.17632	0.054629
hsa_miR_4261	3.6	3.15	2.99	2.85	2.66667	3.44	1	1	1	3.07	1	1	1	1	1	2.31333	1	1	0.402744	5.71072e-05	1.16007	0.345534
hsa_miR_4262	1	1	1	1	1	1	1	1	1	1	1	1	1	1	1	1	1	1	1	#DIV/0!	1	#DIV/0!
hsa_miR_4263	1	2.99	1	1	1	1.47	1	1	1	1	1	1	1	1	2.54667	1	1	1	0.685735	0.257727	0.795053	0.181609
hsa_miR_4264	1	1	1	1	1	1	1	1	1	5.19	1	2.60333	1	1	1	1	1	1	1.52667	0.105463	2.15867	0.115022
hsa_miR_4265	4.27	3.55	4.55	4.79	2.65667	3.86	4.14333	4.32	4.38	3.75	1	4.00333	4.46	2.88	3.54667	4.48333	3.38	3.61	0.877783	0.137878	0.936673	0.371544
hsa_miR_4266	2.89	3.87	1	3.3	1	1	1	3.35	1	3.6	4.04	1	1	1	1	1	1	2.63	0.724695	0.249583	2.04299	0.0595704
hsa_miR_4267	2.34	1	1	1	1	0.33	1	1	2.3	1	1	1	1	1	1	2.37333	1	1	0.859238	0.350948	1.02532	0.465256
hsa_miR_4268	4.08	3.57	4.21	3.96	3.87667	3.3	3.76333	3.2	4.33	2.62	1	3.74333	3.51	3.52	3.97667	3.92333	2.94	3.45	0.832746	0.0383584	0.838274	0.189508
hsa_miR_4269	4.88	4.76	5.35	4.88	3.41667	3.59	4.48333	4.77	4.79	4.62	3.45	3.99333	4.32	3.92	4.05667	4.36333	3.92	4.49	0.849536	0.0122482	1.03502	0.311921
hsa_miR_4270	8.5	8.1	8.61	8.49	7.81667	7.17	8.09333	8.41	8.43	7.61	8.55	8.18333	7.81	7.32	8.03667	8.06333	7.48	8.03	0.951174	0.0466609	1.05734	0.0343152
hsa_miR_4271	8.23	8.09	8.16	8.88	7.49667	6.97	7.93333	8.59	8.25	7.34	7.26	7.08333	7.99	6.56	7.12667	7.16333	7.14	7.6	0.914698	0.00149108	1.06076	0.129176
hsa_miR_4272	1	1	1	1	1	1	1	1	1	2.44	1	1	1	1	1	1	1	1	1.13091	0.170447	1.288	0.18695
hsa_miR_4273	1	1	1	1	1	0.34	1	1	1	2.35	1	1	1	1	1	1	1	2.18	1.23	0.0839748	1.06128	0.415988
hsa_miR_4274	5.71	5.42	5.24	5.73	5.58667	3.69	5.68333	5.41	5.76	4.69	5.41	5.64333	4.84	4.48	5.27667	5.42333	4.25	5.46	0.943689	0.0860187	1.08631	0.0804724
hsa_miR_4275	1	1	1	1	1	2.25	1	1	1	1	1	1	1	1	1	1	1	1	1	#DIV/0!	1	#DIV/0!
hsa_miR_4276	6.15	5.56	6.54	6.02	4.78667	3.49	5.64333	6.35	6.02	4.87	4.71	5.12333	5.24	4.31	5.33667	5.61333	4.76	5.19	0.859626	0.0339038	1.06693	0.199648
hsa_miR_4277	1	1	1	1	1	1	1	1	1	1	1	1	1	1	1	1	1	1	1	#DIV/0!	1	#DIV/0!
hsa_miR_4278	2.98	2.96	1	3.42	2.14667	2.61	2.67333	2.58	3.36	3.9	1	1	1	3.24	1	3.15333	2.76	1	0.942887	0.434947	1.16906	0.331209
hsa_miR_4279	5.61	5.21	5.69	5.85	4.86667	3.72	5.20333	5.41	5.52	4.88	3.27	4.97333	4.7	3.82	5.01667	5.46333	3.79	4.93	0.855239	0.00697663	1.04127	0.354095
hsa_miR_4280	1	1	1	1	1	1	1	1	2.43	1	1	1	1	1	1	1	1	1	1.13	0.170447	1.286	0.18695
hsa_miR_4281	11.49	11.22	11.91	12.18	11.0667	10.48	11.1233	11.97	11.46	10.75	11.1	10.7133	11.26	10.65	11.1167	10.7333	10.94	11.31	0.96111	0.0677309	1.01791	0.239797
hsa_miR_4282	1	1	1	1	1	1	1	1	1	1	1	1	1	1	1	1	1	1	1	#DIV/0!	1	#DIV/0!
hsa_miR_4283	1	1	1	1	1	3	1	1	1	2.45	1	1	1	1	1	1.57333	1	1	1.18394	0.104255	1.17748	0.276484
hsa_miR_4284	4.04	2.91	3.31	3.81	3.28667	1.67	3.90333	2.76	4.27	3.19	1	3.59333	1	3.02	3.41667	3.82333	1	3.87	0.822523	0.129426	1.10205	0.366106
hsa_miR_4285	1	1	1	1	1	0.65	2.32333	1	3.34	1	3.18	3.24333	1	1	2.72667	1	1	1	1.77182	0.0197172	1.82692	0.0687688
hsa_miR_4286	5.65	5.12	5.63	6.02	5.29667	5.34	5.10333	5.82	5.65	5.52	6.79	6.34333	5.16	5.36	5.70667	5.79333	4.94	5.5	1.04074	0.189008	1.11362	0.030827
hsa_miR_4287	1	1	1	1	1	0.96	2.50333	1	3.05	1	1	1	1	1	1	1.51333	1	1	1.23303	0.121184	1.29887	0.239259
hsa_miR_4288	1	1	1	1	1	2.99	1	1	2.92	1	3.04	1	1	1	1	1.29333	1	1	1.38667	0.0684678	1.70847	0.100479
hsa_miR_4289	1	1	1	1	1	2.12	1	1	1	1	1	1	1	1	1	1	1	1	1	#DIV/0!	1	#DIV/0!
hsa_miR_429	1	1	1	1	1	0.05	1	1	1	1	1	1	1	1	1	1	1	1.66	1.06	0.170447	0.900901	0.181609
hsa_miR_4290	4.45	4.17	3.97	4.69	4.19667	3.23	3.86333	3.86	3.97	4.02	1	4.21333	4.15	2.8	4.07667	4.33333	1	4.13	0.813488	0.0387203	0.999317	0.49888
hsa_miR_4291	2.36	1	1	1	1	1	1	1	1	1	1	1	1	1	1	1	2.89	1	0.806297	0.30391	0.760456	0.181609
hsa_miR_4292	3.19	3.29	3.57	2.85	2.65667	3.26	3.49333	4.33	4.07	2.71	1	3.78333	1	1	2.59667	3.14333	1	3.45	0.762099	0.0411606	1.56456	0.0882079
hsa_miR_4293	1	1	1	1	1	1	3.04333	1	1	1	1	1	1	1	1	1	1	1	1	#DIV/0!	1	#DIV/0!
hsa_miR_4294	10.83	11.07	10.83	11.41	10.9067	8.61	11.4833	10.76	11.06	9.83	10.04	10.8233	10.9	9.24	10.7167	10.9933	9.3	10.83	0.954032	0.0211126	1.01672	0.343302
hsa_miR_4295	1	1	1	1	1	-0.27	1	1	2.13	2.05	1	1	1	1	1	1	1	1	1.19818	0.083603	1.436	0.0890954
hsa_miR_4296	2.68	1	1	1	1	2.12	1	1	2.84	1.75	1	1	1	1	1	1	1	1	0.791958	0.313626	1.518	0.112321
hsa_miR_4297	2.65	3.99	1	3.18	3.26667	2.95	3.22333	1	3.89	1	1	3.72333	4.75	1	2.52667	3.11333	1	3.32	0.939672	0.441802	0.810694	0.299626
hsa_miR_4298	6.27	6.19	6.5	6.58	6.02667	5.49	5.98333	6.52	5.98	5.59	6.6	6.46333	6.05	5.03	5.81667	6.46333	5.56	6.24	0.953874	0.0626932	1.06325	0.1133
hsa_miR_4299	3.88	1	3.4	1	1	3.21	2.57333	2.77	3.57	3.48	1	1	1	1	1	2.77333	2.95	1	0.709596	0.235244	1.45876	0.159517
hsa_miR_4300	4.02	2.38	3.96	1	1	3.76	1	1	3.17	3.45	1	1	1	2.65	2.83667	2.85333	1	2.53	0.59205	0.0477547	0.89697	0.376445
hsa_miR_4301	1	1	1	1	1	1.89	1	1	1	1	1	1	1	1	1	1	1	1	1	#DIV/0!	1	#DIV/0!
hsa_miR_4302	1	2.58	1	1	1	1	1	1	1	1	1	1	1	1	1	2.14333	1	1	0.723104	0.254112	0.839944	0.181609
hsa_miR_4303	1	1	1	1	1	0.67	1	1	1	2.64	1	1	1	1	1	1	1	1	1.14909	0.170447	1.328	0.18695
hsa_miR_4304	3.66	2.63	3.29	2.76	2.71667	2.26	2.53333	1	3.54	3.51	1	3.19333	1	1	1	3.11333	1	1	0.579522	0.00999061	1.81085	0.079439
hsa_miR_4305	2.57	1	3.61	1	2.42667	1.43	2.97333	3.05	3.69	2.32	1	1	1	1	3.41667	3.30333	1	3.11	0.907445	0.404347	1.03445	0.461646
hsa_miR_4306	4.77	3.83	4.29	3.58	3.36667	3.65	3.57333	3.52	4.13	3.18	1	3.59333	3.98	3.47	3.74667	3.98333	1	1.79	0.706538	0.00987045	1.02994	0.453948
hsa_miR_4307	1	1	1	1	1	2.41	1	1	1	1	1	1	1	1	1	1	1	1	1	#DIV/0!	1	#DIV/0!
hsa_miR_4308	1	1	1	1	1	0.08	1	1	1	1	1	1	1	1	1	1	1	1	1	#DIV/0!	1	#DIV/0!
hsa_miR_4309	1	1	1	1	2.15667	1	1	1	1	1	1	1	1	1	1	1	1	1	1	#DIV/0!	1	#DIV/0!
hsa_miR_4310	1	1.94	2.91	1	1	1	1	1	1	1	1	1	1	1	1	2.11333	1	1	0.564724	0.130749	0.843486	0.181609
hsa_miR_4311	1	1	1	1	1	1.75	1	1	1	1	1	1	1	1	1	1	1	1	1	#DIV/0!	1	#DIV/0!
hsa_miR_4312	4.23	4.12	4.4	3.84	3.43667	2.54	3.27333	3.65	4.68	4.15	3.2	4.03333	3.5	3.48	3.46667	3.37333	1	4.1	0.826381	0.0144199	1.25032	0.0803527
hsa_miR_4313	4.75	4.92	3.86	4.56	3.93667	3.07	4.71333	4.57	4.74	4.15	5.62	4.91333	4.43	3.6	4.35667	4.83333	3.59	4.2	0.987771	0.445603	1.15122	0.0390668
hsa_miR_431_3p	2.92	1.54	4.07	1	1	1.34	2.90333	3.23	1	1	1	1	1	1	2.29667	1.90333	1	1.87	0.521155	0.0979755	0.95656	0.450335
hsa_miR_4314	1	1	1	1	1	1	1	1	1	1	1	1	1	1	1	1	1	2.92	1.17455	0.170447	0.757576	0.181609
hsa_miR_4315	1	1	1	1	1	1	1	1	1	1	1	1	1	1	1	1	1	1	1	#DIV/0!	1	#DIV/0!
hsa_miR_431_5p	1	1	3.03	1	1	2.07	2.36333	1	2.35	1	1	3.38333	1	2.72	1	2.05333	1	1	0.949214	0.457515	1.19453	0.317573
hsa_miR_4316	3.59	3.2	4.03	1	1	3.54	2.07333	2.53	3.82	3.49	3.15	8.50333	1	1	1	2.42333	3.38	2.53	0.827424	0.188212	2.27576	0.0441468
hsa_miR_4317	1	1	1	1	1	4.26	1	1	1	1	1	1	1	1	1	1	1	1	1	#DIV/0!	1	#DIV/0!
hsa_miR_4318	1	1	1	1	1	0.88	1	1	1	1	1	1	1	1	1	1.74333	1	1	1.06758	0.170447	0.889768	0.181609
hsa_miR_4319	2.48	2.75	1	2.77	1	1.54	2.59333	1	2.07	2.5	1	2.51333	1	1	1	1.71333	1	2.79	0.769882	0.240722	1.28185	0.201808
hsa_miR_4320	1	1	1	1	1	1	1	1	1	1	1	1	1	1	1	1	1	1	1	#DIV/0!	1	#DIV/0!
hsa_miR_4321	3.94	2.74	6.01	3.72	1	2.37	2.61333	3.33	4.67	3.48	1	1	1	3.17	2.71667	2.87333	1	2.73	0.579626	0.0966088	1.19911	0.30466
hsa_miR_4322	6.19	5.6	6.5	5.63	4.68667	5.03	5.63333	5.78	6.14	5.72	5.7	5.82333	4.92	4.9	5.23667	6.03333	3.57	5.31	0.881754	0.043725	1.1677	0.0260138
hsa_miR_4323	5.27	5.1	5.08	5.19	4.70667	4.05	5.12333	4.97	5.56	4.41	4.18	5.07333	4.73	4.05	4.39667	4.78333	4.27	4.78	0.903854	0.00286825	1.07486	0.134133
hsa_miR_432_3p	3.58	2.18	3.33	1	2.99667	0.95	2.81333	1	3.02	2.25	1	1	1	1	3.28667	2.74333	1	1	0.549055	0.0287752	0.989432	0.488588
hsa_miR_4324	2.68	1	1	1	1	0.21	2.11333	1	2.43	1	1	1	1	2.78	2.92667	2.24333	1	1.97	1.06935	0.435681	0.647315	0.0755853
hsa_miR_4325	1	1	1	1	1	-0.22	1	1	1	1	1	1	1	1	1	1	1	1	1	#DIV/0!	1	#DIV/0!
hsa_miR_432_5p	1	1	1	1	0	0.31	1	1	1	1.93	1	1	1	1	1	1	1	1	1.08455	0.170447	1.186	0.18695
hsa_miR_4326	2.88	1	1	1	1.97667	2.52	3.05333	1	3.14	1.74	4.08	1	1	1	1	2.06333	1	3.24	1.13245	0.390459	1.41369	0.20188
hsa_miR_4327	9.4	9.23	9.56	9.12	8.20667	7.84	9.10333	8.98	9.1	8.29	8.74	9.20333	8.3	7.37	8.69667	9.10333	7.63	8.63	0.909833	0.000734644	1.06929	0.0540274
hsa_miR_4328	1	1	1	1	1	1.52	2.24333	1	1	1	3.35	1	1	1	1	2.28333	2.71	1	1.48576	0.046215	0.980726	0.480425
hsa_miR_4329	3.9	2.62	3.66	3.14	1.95667	2.01	3.50333	2.94	3.99	3.37	1	2.71333	1	1	3.02667	3.24333	1	2.85	0.700125	0.0513768	1.38746	0.139943
hsa_miR_4330	1	1	1	1	1	1	1	1	2.19	1	1	1	1	1	1	1	1	1	1.10818	0.170447	1.238	0.18695
hsa_miR_433_3p	1	2.43	2.9	1	1	1	2.01333	1	1	1.9	3.84	2.74333	1	1	2.92667	1	1	1.92	0.832831	0.310514	1.422	0.18021
hsa_miR_433_5p	3.04	2.87	3.97	3.89	3.99667	3.25	4.73333	4.24	4.41	1	1	1	3.28	2.87	2.97667	3.43333	1	3.08	0.780916	0.103958	0.840144	0.31919
hsa_miR_4417	8.78	8.61	8.92	9.2	7.85667	7.11	8.16333	8.85	9.25	8.15	7.78	7.89333	8.26	7.46	7.75667	7.91333	7.74	7.66	0.919595	0.00136347	1.07519	0.0556007
hsa_miR_4418	1	2.35	1	1	1	3.17	1	1	1	1	1	1	1	1	1	1.69333	1	1	0.733124	0.240585	0.896414	0.181609
hsa_miR_4419a	5.18	4.67	4.91	4.96	5.19667	4.56	4.29333	4.75	4.21	4.4	4.32	4.82333	4.35	3.06	4.92667	5.07333	1	5.52	0.85797	0.0537199	1.12846	0.248099
hsa_miR_4419b	7.06	5.79	6.46	6.3	5.30667	6.08	5.08333	6.38	6.47	5.77	6.29	5.81333	5.69	5.71	5.64667	5.75333	5.56	6.07	0.920201	0.147015	1.07081	0.0242412
hsa_miR_4420	1	2.43	1	1	1	2.93	1	1	1	1	1	1	1	1	1	1	1	1	0.677201	0.211325	1	#DIV/0!
hsa_miR_4421	1	1	1	1	1	3.07	1	1	1	1.59	1	1	1	1	1	1	1	1	1.05364	0.170447	1.118	0.18695
hsa_miR_4422	1	1	1	1	1	1	1	1	1	1	1	1	1	1	1	1	1	1	1	#DIV/0!	1	#DIV/0!
hsa_miR_4423_3p	1	1	1	1	1	1	1	1	1	1	1	1	1	1	1	1	1	1	1	#DIV/0!	1	#DIV/0!
hsa_miR_4423_5p	1	1	1	1	1	2.25	1	1	2.38	1	1	1	1	1	1	1	1	1	1.12545	0.170447	1.276	0.18695
hsa_miR_4424	1	1	1	1	1	2.28	1	1	1	1	1	1	1	1	1	1	1	1	1	#DIV/0!	1	#DIV/0!
hsa_miR_4425	1	1	1	1	1	1	1	1	1	1	1	1	1	1	1	1	1	1.73	1.06636	0.170447	0.89153	0.181609
hsa_miR_4426	1	2.11	1	1	1	1	1	1	1	1	1	1	1	1	1	2.34333	1	1	0.819067	0.289475	0.817068	0.181609
hsa_miR_4427	1	1	1	1	1	0.24	1	1	2.13	1	1	1	1	1	1	1	1	1	1.10273	0.170447	1.226	0.18695
hsa_miR_4428	4.99	3.89	4.52	4.07	4.08667	4.27	3.65333	4.3	4.38	4.4	4.44	4.66333	1	3.94	3.75667	4.54333	3.13	4.94	0.88521	0.150429	1.24918	0.0914203
hsa_miR_4429	6.83	6.05	7	6.27	4.27667	6.19	5.87333	6.42	5.59	5.81	6.04	6.20333	5.97	6	5.64667	5.91333	5.97	4.6	0.880236	0.0459383	1.05795	0.125013
hsa_miR_4430	5.97	5.7	5.99	5.38	5.96667	5.94	5.62333	5.82	5.49	4.88	5.76	5.66333	4.99	4.66	5.90667	6.14333	3.67	6.1	0.912437	0.0287055	1.05294	0.273203
hsa_miR_4431	3.96	3.22	2.95	1	1	0.1	1	1	3.34	2.32	1	1	1	1	1	1	1	1.85	0.417572	0.00203573	1.51708	0.145676
hsa_miR_4432	1	1	1	1	1	1	1	1	1	1	1	1	1	1	1	1	1	1	1	#DIV/0!	1	#DIV/0!
hsa_miR_4433a_3p	8.17	7.81	8.31	8.33	7.00667	6.42	7.15333	8.04	8.32	7.37	7.22	7.30333	7.34	6.64	7.10667	7.34333	7.1	6.98	0.906808	0.00487815	1.07984	0.0313311
hsa_miR_4433a_5p	5.97	5.84	5.13	5.71	4.92667	4.43	5.53333	5.46	5.99	5.04	6.05	5.76333	5.18	4.33	5.03667	5.38333	4.74	5.55	0.942202	0.175325	1.12389	0.0203466
hsa_miR_4433b_3p	8.73	8.18	8.74	8.61	7.48667	6.38	7.70333	8.59	9	7.98	7.98	7.91333	7.96	7.3	7.77667	7.98333	7.37	7.69	0.930817	0.0274877	1.07977	0.0225102
hsa_miR_4433b_5p	5.27	5.36	4.92	5.19	4.45667	3.04	4.95333	4.84	5.29	4.61	5.11	4.96333	4.82	3.86	4.78667	4.75333	4.02	4.62	0.906285	0.0190838	1.10856	0.0232889
hsa_miR_4434	1	1.89	1	1	1	3.81	1	1	1	2.78	1	1	3.48	3.41	1	1	1	1	1.23884	0.249067	0.747107	0.241755
hsa_miR_4435	7.65	8.67	7.5	7.24	6.90667	4.2	8.62333	6.66	7.35	5.86	6.27	6.73333	6.27	3.89	7.42667	7.17333	1	7.92	0.762003	0.0104764	1.17126	0.213074
hsa_miR_4436a	2.93	1	1	1	1	2.87	1	2.76	1	1	1	1	1	1	1	1.85333	1	2.37	0.828877	0.355304	0.986461	0.483288
hsa_miR_4436b_3p	3.27	1	1	1	1	3.04	1	3.26	2.63	2.08	1	1	1	1	2.40667	1	1	1	0.899258	0.420817	1.6153	0.0909026
hsa_miR_4436b_5p	5.73	5.41	5.79	5.69	4.95667	4.95	4.92333	5.46	5.88	4.94	4.85	5.44333	4.74	4.63	5.14667	5.56333	4.45	5.04	0.904419	0.00832892	1.07839	0.0799456
hsa_miR_4437	1	1	1	1	1	0.43	1	1	1	1	1	1	1	1	1	1	1	1	1	#DIV/0!	1	#DIV/0!
hsa_miR_4438	1	1	1	1	1	1.42	1	1	1	2.14	1	1	1	1	1	1	1	1	1.10364	0.170447	1.228	0.18695
hsa_miR_4439	1	2.17	1	1	1	2.86	2.75333	3.45	1	2.61	1	1	1	1	1	1.51333	3.71	1.72	1.24286	0.26515	1.0934	0.411497
hsa_miR_4440	3.8	2.94	4.05	3.28	3.85667	2.8	4.52333	3.2	4.16	4.33	4.09	3.80333	1	3.52	4.76667	4.67333	3.73	4.4	1.05333	0.345466	1.06383	0.355981
hsa_miR_4441	1	1	1	1	1	1	1	1	1	1	1	1	1	1	1	1	1	1	1	#DIV/0!	1	#DIV/0!
hsa_miR_4442	9.2	8.41	9.61	9.34	9.12667	8.07	9.23333	9.1	9.14	8.56	9.2	9.20333	8.65	8.32	9.02667	9.14333	7.71	9.23	0.974718	0.296848	1.04155	0.109209
hsa_miR_4443	7.98	8.24	8.09	8.09	7.25667	5.89	7.45333	8.09	8.28	7.15	6.88	7.39333	7.51	5.83	7.18667	7.81333	5.6	7.59	0.889907	0.00307545	1.09203	0.107561
hsa_miR_4444	4.81	3.1	3.35	3.57	1	2.76	1	1	1	3.39	4.38	3.57333	1	2.69	1	3.04333	3.04	3.01	0.657032	0.0575843	1.16169	0.331419
hsa_miR_4445_3p	1	1	1	1	1	1	1	1	1	2.59	1	1	1	1	1	1	1	1	1.14455	0.170447	1.318	0.18695
hsa_miR_4445_5p	1	1	1	1	1	0.48	1	1	3.27	1	1	1	1	1	1	1	1	1	1.20636	0.170447	1.454	0.18695
hsa_miR_4446_3p	8.26	7.64	8.66	8.22	7.51667	7.22	7.34333	7.74	7.83	7.61	8.24	7.58333	7.71	7.67	7.57667	7.64333	7.15	7.38	0.934261	0.102631	1.03709	0.0484531
hsa_miR_4446_5p	2.41	3.28	1	1	1	3.4	2.55333	2.76	1	3.05	1	1	1	1	1	2.17333	1	1	0.651583	0.182185	1.47379	0.156072
hsa_miR_4447	6.46	6.26	6.44	6.28	5.92667	6.37	5.80333	6.28	6.16	5.82	6.72	6.52333	5.82	5.13	6.21667	6.50333	5.14	6.6	0.952458	0.0570622	1.06761	0.116062
hsa_miR_4448	6.01	6.62	4.78	5.52	5.54667	9.32	4.36333	6.59	5.21	5.42	7.56	7.47333	6.84	5.69	5.82667	6.90333	6.43	6.18	1.09848	0.204442	1.02202	0.402554
hsa_miR_4449	7.57	7.13	7.59	7.76	7.00667	5.97	7.37333	7.27	7.45	6.52	6.37	6.83333	6.65	5.82	6.71667	6.87333	5.92	6.9	0.897141	0.00474792	1.06307	0.0944365
hsa_miR_4450	8.07	6.62	8.15	8.08	6.28667	5.37	3.49333	7.96	6.49	7.14	4.7	5.86333	6.05	6.37	5.99667	6.55333	5.63	6.26	0.824073	0.0462341	1.04677	0.319251
hsa_miR_4451	1	1	1	1	1	1	1	1	1	1.56	1	1	1	1	1	1	1	1	1.05091	0.170447	1.112	0.18695
hsa_miR_4452	1	1	1	1	1	-0.2	1	1	1	1	1	1	1	1	1	1	1	1	1	#DIV/0!	1	#DIV/0!
hsa_miR_4453	1	1	1	1	1	1	1	1	1	1	1	1	1	1	1	1	1	1	1	#DIV/0!	1	#DIV/0!
hsa_miR_4454	8.8	7.53	9.28	9.19	8.48667	9.03	7.96333	9.68	9.05	8.81	9.57	9.71333	9.47	9.82	8.93667	9.05333	8.99	7.99	1.07646	0.168529	1.03553	0.165236
hsa_miR_4455	4.63	3.92	3.89	3.43	3.87667	5.77	4.35333	4.25	3.72	4.42	3.24	3.07333	3.72	4.14	3.29667	3.52333	3.66	3.96	0.898933	0.108516	1.00646	0.468797
hsa_miR_4456	1	1	1	1	4.58667	-0.1	5.27333	1	1	1.57	6.21	4.90333	1	1	5.49667	4.65333	1	5.06	2.9903	0.00694442	0.9676	0.473355
hsa_miR_4457	1	1	1	1	1	1	1	1	1	1	1	1	1	1	1	1	1	1	1	#DIV/0!	1	#DIV/0!
hsa_miR_4458	2.56	1	1	1	1	2.8	1	1	1	1	1	1	1	1	1	1.61333	1	2.38	0.777113	0.292793	0.750626	0.106003
hsa_miR_4459	9.22	9.3	9.3	9.51	9.53667	7.47	10.2633	8.94	9.26	8.17	8.91	9.05333	8.14	7.58	9.03667	9.43333	7.77	9.55	0.939579	0.0106882	1.03281	0.250333
hsa_miR_4460	1	1	1	1	1	2.92	1	1	1	1	1	1	1	1	1	1	1	1	1	#DIV/0!	1	#DIV/0!
hsa_miR_4461	1	1.55	1	1	1	2.7	1	1	1	1	1	1	1	2.72	1	1	1	1.9	1.04635	0.416619	0.696056	0.0999351
hsa_miR_4462	6.13	5.55	6.2	5.52	5.25667	5	4.65333	5.46	5.23	5.26	5.51	5.49333	5.39	4.6	5.21667	5.45333	3.96	5.12	0.864755	0.0151763	1.08756	0.0631086
hsa_miR_4463	11.2	11.05	11.56	11.68	10.6267	9.86	10.6433	11.23	11.57	10.7	10.46	10.5033	10.66	9.94	10.5167	10.5733	9.98	10.55	0.941222	0.00913285	1.0504	0.0402545
hsa_miR_4464	1	1	1	1	1	1	1	1	1	1	1	1	1	1	1	1	1	1	1	#DIV/0!	1	#DIV/0!
hsa_miR_4465	3.74	1	1	3.26	1	2.85	3.00333	2.87	4.15	2.95	1	1	1	1	2.86667	2.50333	1	1	1.01394	0.490088	1.53298	0.140766
hsa_miR_4466	13.5	13.02	13.7	13.63	12.5767	11.83	12.5333	13.53	13.46	12.76	12.57	12.4333	12.75	12.33	12.7267	12.4733	12.46	12.5	0.949279	0.0251529	1.03275	0.0745197
hsa_miR_4467	11.07	11.31	11.66	11.18	10.0767	9.24	10.8233	10.88	11.13	10.42	10.77	10.8233	10.05	9.16	10.6667	11.0433	9.77	10.13	0.920121	0.00400539	1.0659	0.0294992
hsa_miR_4468	1	1	1	1	1	1	1	1	1	1	1	1	1	1	1	1	1	1	1	#DIV/0!	1	#DIV/0!
hsa_miR_4469	1	1	1	1	1	1	1	1	1	1	1	1	1	1	1	1	1	1.82	1.07455	0.170447	0.879765	0.181609
hsa_miR_4470	4.38	1	3.51	1	1	2.61	1	3.37	3.57	3.86	1	1	1	2.72	3.16667	2.94333	1	2.08	0.788731	0.303795	1.18978	0.30235
hsa_miR_4471	1	1	1	1	1	1	1	1	1	1	1	1	1	1	1	1	1	1	1	#DIV/0!	1	#DIV/0!
hsa_miR_4472	6.42	5.9	6.28	5.23	5.12667	5.74	5.29333	5.65	5.97	5.51	5.36	5.14333	4.94	4.77	5.55667	5.53333	4.52	5.31	0.854301	0.00302053	1.0826	0.0457814
hsa_miR_4473	2.34	1.92	1	1	1	1.49	1	1	1	1	1	1	1	1	1	1	1	1	0.570342	0.098624	1	#DIV/0!
hsa_miR_4474_3p	1	1	1	3.16	1	2.62	2.26333	1	1	1	1	1	1	1	1	1.39333	1	1.98	1.12485	0.103708	0.813743	0.110064
hsa_miR_4474_5p	1	1	1	1	1	1	1	1	1	1	1	1	1	1	1	2.67333	1	1	1.15212	0.170447	0.781929	0.181609
hsa_miR_4475	1	1	1	1	1	0.2	1	1	1	1	1	1	1	1	1	1	1	1	1	#DIV/0!	1	#DIV/0!
hsa_miR_4476	6.9	6.71	7.03	6.84	7.24667	4.87	6.76333	6.1	6.11	5.36	5.99	6.46333	5.06	4.26	6.76667	7.07333	3.37	7.13	0.841482	0.00642654	1.07035	0.292049
hsa_miR_4477a	1	1	1	1	1	2.43	1	1	1	1	1	1	1	1	1	1	1	1	1	#DIV/0!	1	#DIV/0!
hsa_miR_4477b	1	1	1	1	1	1	1	1	1	1	1	1	1	1	1	1	1	1	1	#DIV/0!	1	#DIV/0!
hsa_miR_4478	5.67	5.55	5.55	5.94	5.01667	4.75	5.22333	5.64	5.7	4.91	4.66	5.55333	5.2	4.17	4.98667	5.59333	3.89	5.63	0.909633	0.0124003	1.07757	0.163037
hsa_miR_4479	5.15	4.94	5.15	5.34	3.85667	3.6	4.35333	4.71	5.53	4.42	4.24	4.65333	4.71	4.19	4.21667	4.35333	4.5	4.08	0.887676	0.000851664	1.08499	0.0905976
hsa_miR_448	1	1	1	1	1	1	1	1	2.99	3.64	1	1	1	1	1	1	1	1	1.42091	0.0857478	1.926	0.0916856
hsa_miR_4480	3.48	3.3	1	3.08	1	5.88	1	4.01	1	3.21	3.1	3.46333	3.59	3.45	1	3.01333	3.08	2.68	1.10762	0.383982	1.05511	0.40798
hsa_miR_4481	6.02	4.79	5.45	5.01	6.04667	3.72	5.32333	4.17	4.31	3.71	4.6	5.55333	4.1	2.92	5.66667	5.67333	3	6.17	0.83652	0.0590873	0.973919	0.430867
hsa_miR_4482_3p	3.41	3.77	4.21	4.69	1	3.37	3.86333	4.56	3.37	2.16	1	2.68333	3.4	4.01	3.37667	3.38333	3.64	3.07	0.829755	0.0569864	0.791571	0.146972
hsa_miR_4482_5p	1	1	1	1	1	1	1	1	1	1	1	1	1	1	1	1	1	1	1	#DIV/0!	1	#DIV/0!
hsa_miR_4483	5.2	4.87	5.21	5.44	4.59667	4.59	4.45333	5.53	4.53	4.95	5.55	5.42333	5.13	4.71	4.99667	5.07333	3.58	4.76	0.967991	0.218664	1.10372	0.0741222
hsa_miR_4484	12.16	11.94	12.5	12.62	10.7267	10.87	11.0433	12.17	11.94	11.25	10.46	10.5033	10.96	11.04	10.6567	10.8733	11.1	10.73	0.906731	0.00094553	1.03409	0.178765
hsa_miR_4485_3p	3.95	1.95	2.92	1	1	2.29	2.86333	2.94	3.61	2.63	1	1	1	3.66	1	1.70333	2.88	2.88	0.751495	0.171185	1.0223	0.47292
hsa_miR_4485_5p	6.4	5.9	6.55	6.33	4.71667	5.29	4.76333	6.37	6.12	5.91	5.07	5.01333	5.94	5.59	5.50667	5.09333	5.77	4.91	0.88681	0.0187072	1.04176	0.250596
hsa_miR_4486	8.61	8.26	8.99	8.98	7.49667	6.96	7.74333	8.87	8.46	7.81	7.8	8.16333	7.85	6.8	7.76667	8.59333	7.06	8.7	0.926738	0.0353666	1.05461	0.144492
hsa_miR_4487	4.68	3.27	5.08	4.18	3.73667	4.1	3.57333	4.69	4.17	4.34	4.35	4.54333	4.29	4.35	3.73667	4.45333	3.32	3.96	0.967069	0.410455	1.09963	0.0411465
hsa_miR_4488	13.69	13.42	13.78	13.8	12.8867	12.08	12.9633	13.65	13.86	12.94	13.11	13.0833	12.97	12.44	13.0367	13.0433	12.67	12.85	0.958136	0.00416337	1.03846	0.0251852
hsa_miR_4489	4.82	2.96	4.25	3.6	3.77667	4.56	3.52333	3.87	4.43	4.48	1	3.68333	1	4.06	4.19667	5.70333	1	3.86	0.845235	0.216693	1.05732	0.427527
hsa_miR_4490	1	1	1	1	1	2.34	1	1	1	1.82	1	1	1	1	1	1	1	1	1.07455	0.170447	1.164	0.18695
hsa_miR_4491	1	1	1	1	1	1	1	1	1	1	1	1	1	1	1	1	1	1	1	#DIV/0!	1	#DIV/0!
hsa_miR_4492	11.16	10.92	11.27	11.47	10.3467	10.1	10.3033	11.17	11.23	10.49	10.79	10.7633	10.54	9.88	10.5367	10.6433	10.33	10.4	0.954941	0.00625092	1.04816	0.0109838
hsa_miR_4493	1	3.18	1	2.99	1	1.16	1	1	1	1	1	1	1	1	1	1	1	1	0.579151	0.211325	1	#DIV/0!
hsa_miR_4494	1	1	1	1	1	1	1	1	1	1	1	1	1	1	1	1	1	1	1	#DIV/0!	1	#DIV/0!
hsa_miR_4495	1	2	1	1	1	-0.21	1	1	1	1	1	1	1	1	1	1	1	1	0.75	0.211325	1	#DIV/0!
hsa_miR_4496	4.99	4.42	4.63	4.82	3.24667	4.54	3.15333	4.22	4.51	4.24	4.84	4.39333	4.81	3.74	3.77667	3.92333	4.23	4.31	0.912846	0.0553944	1.07479	0.0800573
hsa_miR_4497	13.07	12.9	13.04	13.17	12.3767	11.94	11.9133	12.73	13.27	12.16	11.38	11.9633	11.89	12.39	11.8567	12.2733	11.73	11.91	0.9337	0.000115219	1.02434	0.216037
hsa_miR_4498	5.03	4.27	5.09	4.82	4.30667	4.32	4.58333	4.33	4.58	3.91	4.34	4.63333	4.27	3.72	4.74667	5.05333	3.5	4.85	0.908459	0.116161	1.00046	0.49734
hsa_miR_4499	4.06	3.54	1	3.89	1	0.92	4.39333	2.61	1	2.72	4.05	4.37333	3.26	3.19	1	3.33333	1	3.28	0.94556	0.444315	1.1753	0.290947
hsa_miR_449a	1	1	1	1	1	1	1	1	1	2.62	1	1	1	1	1	1	1	1	1.14727	0.170447	1.324	0.18695
hsa_miR_449b_3p	5.18	5.01	4.96	4.94	4.43667	3.5	4.72333	5.04	4.88	3.97	3.55	4.56333	4.9	3.64	4.42667	5.06333	3.48	4.64	0.866847	0.00255958	1.00971	0.457816
hsa_miR_449b_5p	1	1	1	1	1	0.92	5.00333	1	1	1	1	1	1	1	1	1.50333	1	2.01	1.13758	0.096171	0.79858	0.101676
hsa_miR_449c_3p	1	1	1	1	1	0.31	1.93333	1	2.97	1	1	1	1	1	1	1	1	1.83	1.25455	0.101949	1.2246	0.283603
hsa_miR_449c_5p	1	1	1	1	1	1	1	1	1	1	3.86	1	1	1	1	1	1	1	1.26	0.170447	1.572	0.18695
hsa_miR_4500	1	1	1	1	1	1.27	1	1	1	1	1	1	1	1	1	1	1	1	1	#DIV/0!	1	#DIV/0!
hsa_miR_4501	1	1	1	1	1	2.61	1	1	1	1	1	1	1	1	1	1	1	1	1	#DIV/0!	1	#DIV/0!
hsa_miR_4502	1	1.52	1	1	1	1	2.27333	1	1	1	1	1	1	1	1	1	1	1	0.852273	0.211325	1	#DIV/0!
hsa_miR_4503	1	2.48	1	1	1	2.15	1	1	1	1.53	1	1	1	1	1	1	1	1	0.701907	0.231197	1.106	0.18695
hsa_miR_4504	1	1	1	1	1	1	1	1	1	1	1	1	1	1	1	1	1	1	1	#DIV/0!	1	#DIV/0!
hsa_miR_4505	9.35	9.15	9.75	9.32	8.55667	8.11	9.31333	8.99	9.23	8.46	9.34	9.76333	8.24	7.55	9.15667	9.62333	7.47	8.8	0.932808	0.0288441	1.08065	0.0695836
hsa_miR_4506	4.05	3.81	4.16	1	1	4.13	2.47333	3.23	3.65	2.69	1	1	3.98	1	3.01667	2.34333	1	1.93	0.563606	0.000225253	1.04627	0.446159
hsa_miR_4507	6.2	5.65	6.46	6.23	6.31667	5.03	6.19333	6.1	6.46	5.69	6.77	6.94333	4.83	4.8	6.21667	6.95333	4.3	6.72	0.979842	0.374556	1.13412	0.0918525
hsa_miR_4508	13.66	13.51	14.01	13.77	12.6867	12.28	12.7933	13.6	13.89	12.91	12.91	13.0133	12.87	12.61	12.6267	12.9633	12.57	12.72	0.944964	0.00504637	1.04227	0.0270517
hsa_miR_4509	1	1	1	1	1	0.35	1	1	1	1	1	1	1	1	1	1	1	1	1	#DIV/0!	1	#DIV/0!
hsa_miR_450a_1_3p	1	1	1	1	1	1.1	1	1	1	1	1	1	1	1	1	1	1	1	1	#DIV/0!	1	#DIV/0!
hsa_miR_450a_2_3p	1	1	1	1	1	2.24	2.42333	1	2.19	1	1	1	1	1	1	1	1	1	1.10818	0.170447	1.238	0.18695
hsa_miR_450a_5p	1	1	1	1	1	-0.16	1	1	1	2.95	1	1	1	1	1	1.80333	1	1	1.2503	0.102759	1.22587	0.281019
hsa_miR_450b_3p	1	1	1	1	1	-0.01	1	1	1	1	1	1	1	1	1	1	1	1	1	#DIV/0!	1	#DIV/0!
hsa_miR_450b_5p	1	1.85	1	1	1	1	1	1	1	2.8	1	1	1	1	1	2.04333	3.5	1	1.15773	0.311243	0.855047	0.342937
hsa_miR_4510	1	1	1	1	1	1	1	1	1	1	1	1	1	1	1	1	1	1	1	#DIV/0!	1	#DIV/0!
hsa_miR_4511	2.41	1	1	1	1	1	2.55333	1	1	1	1	1	1	1	1	1	1	1	0.680272	0.211325	1	#DIV/0!
hsa_miR_4512	1	1	1	1	1	1	1	1	1	1	1	1	1	1	1	1	1	1	1	#DIV/0!	1	#DIV/0!
hsa_miR_4513	7.08	5.98	6.54	6.07	5.53667	5.72	5.79333	5.91	6.64	5.9	5.96	5.80333	5.78	5.62	5.73667	5.84333	5.4	5.72	0.894898	0.0771306	1.06323	0.038206
hsa_miR_4514	1	1	1	1	1	3.32	1	1	1	1	1	1	1	1	1	1	1	1.72	1.06545	0.170447	0.892857	0.181609
hsa_miR_4515	3.98	3.03	3.09	2.76	2.13667	5.41	2.45333	3.32	3.2	4.5	5.93	4.64333	3.43	4.09	3.62667	3.66333	1	4.04	1.11908	0.211408	1.30539	0.0884116
hsa_miR_4516	13.41	12.81	13.74	13.58	12.5967	12.31	12.4633	13.32	13.16	12.6	12.87	12.6333	12.86	12.9	12.5067	12.3933	12.71	12.7	0.95996	0.0904448	1.0188	0.0958509
hsa_miR_4517	1	1	1	1	1	1	1	1	1	1	1	1	1	1	1	1	1	1	1	#DIV/0!	1	#DIV/0!
hsa_miR_4518	1	1	1	1	1	1.16	1	1	1	1.73	1	1	1	1	1	1.53333	1	1	1.11485	0.0862726	1.05245	0.3742
hsa_miR_4519	3.28	3.17	1	1	1	1.8	1	3.56	3.32	2.82	3.3	3.49333	1	1	3.29667	2.75333	3.66	3.25	1.15143	0.336569	1.32299	0.0817777
hsa_miR_451a	3.17	3.47	4.31	3.9	1	9.31	1	7.35	2.96	4.69	1	5.32333	4.56	6.39	3.27667	3.22333	7.4	1	1.17493	0.207989	0.989865	0.488225
hsa_miR_451b	1	1	1	1	1	1	1	1	1	1	1	1	1	1	1	1	1	1	1	#DIV/0!	1	#DIV/0!
hsa_miR_4520_2_3p	1	1	1	1	1	1	1	1	1	1	1	1	1	1	1	1	1	1	1	#DIV/0!	1	#DIV/0!
hsa_miR_4520_3p	1	1	1	1	1	1	1	1	1	1	1	1	1	1	1	1	1	1	1	#DIV/0!	1	#DIV/0!
hsa_miR_4520_5p	1	1	1	1	1	1	1	1	1	1.84	1	1	1	1	1	1	1	1	1.07636	0.170447	1.168	0.18695
hsa_miR_4521	2.94	2.02	1	1	1	0.24	1	1	1	1	1	1	1	1	1	1	1	1	0.503356	0.110148	1	#DIV/0!
hsa_miR_4522	1	1	1	1	1	2.08	2.29333	1	1	1	1	1	1	1	1	1.56333	3.15	1	1.24667	0.119551	0.6886	0.127473
hsa_miR_4523	4.69	3.13	3.48	4.71	1	2.82	3.84333	4.02	4.16	3.83	1	1	4.1	3.08	1	2.98333	3.69	2.25	0.750925	0.092511	0.982966	0.478421
hsa_miR_452_3p	1	1	1	1	1	2.3	2.23333	1	2.1	1.43	1	1	1	1	1	2.16333	1	1	1.24485	0.0529853	1.0939	0.354087
hsa_miR_4524a_3p	1	1	1	1	1	0.33	1	1	1	1	1	1	1	1	1	1	1	1	1	#DIV/0!	1	#DIV/0!
hsa_miR_4524a_5p	1	1	1	1	1	1.21	1	2.52	1	1	1	1	1	1	1	1	1	1	1.13818	0.170447	1.304	0.18695
hsa_miR_4524b_3p	1	1	1	1	1	2.04	1	1	1	1	1	1	1	1	2.78667	1	1	1	1.16242	0.170447	0.770548	0.181609
hsa_miR_4524b_5p	1	1	1	1	1	1	1	1	1	1.5	1	1	1	1	1	1	1	1	1.04545	0.170447	1.1	0.18695
hsa_miR_4525	7.08	8.23	7.27	8.19	6.97667	9.27	8.17333	8.95	7.22	8.09	8.79	6.74333	9.47	7.98	8.37667	6.64333	8.36	7.47	1.06401	0.167534	0.988654	0.439307
hsa_miR_452_5p	1	1	1	1	1	1	1	1	2.16	1	1	1	1	1	1	1.90333	1	1	1.18758	0.0852553	1.07079	0.388422
hsa_miR_4526	5.24	4.8	5.44	5.64	5.16667	3.72	4.85333	5.31	5.17	4.35	4.67	5.51333	5.24	4.42	4.52667	5.23333	4.49	4.6	0.942976	0.132907	1.05282	0.186081
hsa_miR_4527	1	1	1	1	1	1	1	1	1	1	1	1	1	1	1	1	1	1	1	#DIV/0!	1	#DIV/0!
hsa_miR_4528	1	1	1	1	1	1	1	1	1	1	1	1	1	1	1	1	1	1	1	#DIV/0!	1	#DIV/0!
hsa_miR_4529_3p	2.83	1	1	3.91	1	2.85	1	3.47	3.26	2.25	1	1	1	1	3.00667	2.54333	2.89	1	1.26595	0.28744	1.15175	0.338722
hsa_miR_4529_5p	1	1	1	1	1	2.98	1	1	2.16	2.28	1	1	1	1	1	1	1	1	1.22182	0.0837289	1.488	0.0892477
hsa_miR_4530	10.78	10.36	10.84	10.75	10.7367	8.2	11.0333	10.13	10.08	9.33	9.95	10.4733	9.81	8	10.6967	10.7733	8.02	11.07	0.923873	0.0184618	1.02717	0.337353
hsa_miR_4531	1	1	1	1	1	2.38	1	1	1	1	1	1	1	2.61	1	1	1	4.97	1.50727	0.10333	0.518135	0.109645
hsa_miR_4532	11.81	11.19	12	12.35	11.2167	10.28	11.1133	11.93	11.81	10.99	11.17	11.2333	11.3	11.08	11.0567	11.3233	11.04	11.17	0.967039	0.125421	1.02374	0.116591
hsa_miR_4533	5.11	4.57	4.66	4.7	3.44667	4.44	3.94333	4.87	4.58	4.67	3.65	3.97333	4.67	3.97	3.79667	3.87333	4.3	3.69	0.875682	0.0196096	1.07374	0.15624
hsa_miR_4534	7.86	8.61	7.96	8.36	8.02667	7.01	9.10333	8.25	7.89	7.63	8.19	8.24333	8.07	6.98	7.83667	8.37333	7.14	8.18	0.968816	0.205811	1.03572	0.163508
hsa_miR_4535	4.94	3.7	5.12	4.52	4.52667	4.61	4.26333	3.42	4.76	4.5	5.08	5.51333	4.39	3.8	4.99667	5.55333	3.17	4.82	0.991081	0.470166	1.04482	0.348907
hsa_miR_4536_3p	1	1	1	1	1	1	1	1	1	1	1	1	1	1	1	1	1	1	1	#DIV/0!	1	#DIV/0!
hsa_miR_4536_5p	1	1	1	1	1	1	1	1	1	1	1	1	1	1	1	3.29333	1	1	1.20848	0.170447	0.723473	0.181609
hsa_miR_4537	1	2.85	1	1	1	2.28	1	1	1	1	1	1	1	1	1	1	1	1	0.618557	0.211325	1	#DIV/0!
hsa_miR_4538	4.57	1	4.18	1	3.04667	4.21	1	3.46	4.37	4.41	3.99	3.83333	3.57	4.03	3.89667	3.15333	3.28	3.22	1.15282	0.352099	1.13835	0.0337828
hsa_miR_4539	5.33	4.7	5.64	5.04	4.54667	4.41	5.09333	5.08	4.94	4.31	5.06	5.55333	4.43	4.55	4.65667	5.11333	4.06	4.8	0.91466	0.121038	1.0841	0.0784111
hsa_miR_4540	1	1	1	1	1	1.16	2.27333	1	1	1.81	1	1	1	1	1	1	1	1.77	1.14364	0.0835201	1.02984	0.437305
hsa_miR_454_3p	1	1	1	1	1	1	1	2.99	1	1	1	1	1	1	1	1	1	1	1.18091	0.170447	1.398	0.18695
hsa_miR_454_5p	1	1	1	1	1	2.39	1	4.22	1	1	1	1	1	1	1	1	1	1	1.29273	0.170447	1.644	0.18695
hsa_miR_455_3p	1	1	1	1	1	1	4.44333	1	1	1	1	1	1	1	1	1	1	1	1	#DIV/0!	1	#DIV/0!
hsa_miR_455_5p	1	1	1	1	1	1	1	1	1	1	1	1	1	1	1	1.55333	1	1	1.0503	0.170447	0.915565	0.181609
hsa_miR_4632_3p	4.98	4.82	4.68	4.69	3.51667	3.15	3.91333	3.88	4.83	3.79	5.43	4.00333	4.24	3.72	3.63667	4.01333	3.99	4.12	0.859869	0.00154853	1.10961	0.126923
hsa_miR_4632_5p	9.15	8.71	9.25	8.88	8.98667	7.33	9.23333	8.62	9.18	8.19	9.17	9.22333	7.99	7.2	9.13667	9.28333	7.76	8.92	0.952416	0.0738082	1.05906	0.127145
hsa_miR_4633_3p	1	4.6	1	2.96	1	4.89	2.99333	3.93	1	3.18	3.91	1	3.34	3.16	1	2.00333	4.06	2.23	1.19063	0.382705	0.989278	0.486494
hsa_miR_4633_5p	2.44	2.33	1	1	1	3.99	2.40333	2.86	1	3.43	1	1	1	1	1	1	1	1.89	0.764771	0.225488	1.618	0.13011
hsa_miR_4634	9.83	9.74	9.98	10.17	9.26667	8.38	9.16333	10.03	10.07	9.11	9.27	9.43333	9.32	8.97	9.20667	9.46333	9.06	9.33	0.953053	0.00224606	1.03877	0.0748688
hsa_miR_4635	3.74	1	2.99	2.91	1	4.88	1	3.99	4.05	3.99	1	1	1	3.57	2.68667	2.37333	3.22	1	0.983653	0.482977	1.2156	0.291281
hsa_miR_4636	1	1	1	1	1	1	1	1	1	1	1	2.91333	1	1	1	1.71333	1	1	1.23879	0.106428	1.23575	0.270386
hsa_miR_4637	1	1	1	1	1	1	1	1	1	1	1	1	1	1	1	1	1	1	1	#DIV/0!	1	#DIV/0!
hsa_miR_4638_3p	4.22	3.23	3.98	4.84	3.17667	2.97	2.74333	3.52	4.17	3.49	1	3.22333	3.24	3.84	3.23667	3.20333	2.68	3.01	0.825897	0.0724328	0.962207	0.419693
hsa_miR_4638_5p	5.62	4.58	6.06	5.81	5.03667	5.36	5.04333	5.81	5.81	5.16	4.84	5.51333	4.55	4.75	5.12667	5.70333	3.92	4.89	0.940512	0.274857	1.12509	0.0410918
hsa_miR_4639_3p	1	2.07	1	1	1	3.19	2.02333	1	3	1	1	1	1	2.65	2.87667	1.92333	1	2.32	1.25776	0.233907	0.713679	0.155007
hsa_miR_4639_5p	1	1	1	1	1	-0.17	2.63333	1	1	1	1	1	1	1	1	1	1	1	1	#DIV/0!	1	#DIV/0!
hsa_miR_4640_3p	5.64	5.15	5.45	5.55	4.65667	3.79	4.96333	5.26	5.62	4.78	4.89	5.22333	4.77	3.84	4.89667	5.06333	4.66	4.85	0.904389	0.0187958	1.10142	0.0350947
hsa_miR_4640_5p	8.04	7.95	8.21	8.04	7.36667	6.43	7.64333	8.07	8.17	7.41	7.64	7.74333	7.29	6.46	7.50667	7.90333	6.89	7.63	0.932156	0.00369998	1.07234	0.0364606
hsa_miR_4641	1	3.19	1	1	1	1.59	2.02333	1	3.35	1.54	1	2.71333	1	1	1	1	1	2.94	0.921878	0.437615	1.45139	0.165833
hsa_miR_4642	2.66	2.18	3.34	3.12	2.92667	2.51	2.91333	1	3.13	2.3	1	1	1	1	3.29667	3.43333	1	3.55	0.723828	0.082413	0.761747	0.235163
hsa_miR_4643	1	1.43	1	1	1	1	1	1	1	1	1	1	1	1	1	1	1	1	0.874636	0.211325	1	#DIV/0!
hsa_miR_4644	1	1	1	1	1	1.58	1	1	1	1	1	1	1	1	1	1	1	1	1	#DIV/0!	1	#DIV/0!
hsa_miR_4645_3p	1	1	1	1	1	1	1	1	1	1.78	1	1	1	1	1	1	1	1	1.07091	0.170447	1.156	0.18695
hsa_miR_4645_5p	1	1	1	1	1	1	1	1	1	2.16	1	1	1	1	1	1	1	1	1.10545	0.170447	1.232	0.18695
hsa_miR_4646_3p	4.82	4.74	4.73	5.32	4.15667	4.13	4.47333	4.74	5.02	4.61	3.09	4.69333	4.73	3.15	4.31667	4.99333	4.01	4.84	0.919779	0.0482381	1.02089	0.421272
hsa_miR_4646_5p	4.16	2.83	4	4.4	3.92667	4.23	4.85333	3.86	3.38	3.53	4.58	4.60333	3.81	3.48	3.81667	4.58333	2.84	4.6	1.06915	0.310218	1.03519	0.36338
hsa_miR_4647	1	1	1	1	1	1.84	2.21333	1	1	1	1	1	1	1	2.44667	1	1	1.81	1.20515	0.0925742	0.726686	0.0976465
hsa_miR_4648	6.53	6.2	6.81	7.33	5.41667	5.99	5.38333	8.06	6.48	6.28	4.89	6.45333	6.26	5.76	5.50667	6.88333	5.64	5.98	0.951801	0.163993	1.07122	0.232386
hsa_miR_4649_3p	3.95	3.9	2.96	4.23	3.54667	2.34	4.74333	3.6	3.63	2.92	4.22	3.77333	1	2.72	2.30667	4.40333	3.57	3.99	0.911614	0.24767	1.21023	0.146695
hsa_miR_4649_5p	10.27	9.65	10.31	10.41	9.09667	9.3	8.91333	10.06	9.74	9.53	9.8	9.22333	9.65	9.26	9.00667	9.23333	9.45	9.15	0.939193	0.0413774	1.04079	0.028988
hsa_miR_4650_3p	1	1	1	1	1	1.84	1	1	1	1.37	1	1	1	2.85	1	1	1	1	1.20182	0.128898	0.820892	0.244928
hsa_miR_4650_5p	1	1	1	1	1	2.73	1	1	1	1	1	1	1	1	1	1	1	1	1	#DIV/0!	1	#DIV/0!
hsa_miR_4651	11.02	10.66	11.32	11.43	10.4567	10.11	10.3133	11.48	11.08	10.39	10.5	10.6133	10.44	9.92	10.3767	10.6433	10.16	10.68	0.961019	0.0673074	1.04269	0.052848
hsa_miR_4652_3p	4.2	3.24	2.9	4.26	3.30667	2.54	3.01333	3.24	3.63	3.51	4.21	3.36333	1	1	3.24667	3.79333	1	3.04	0.818533	0.142371	1.64709	0.0232179
hsa_miR_4652_5p	1	1	1	1	1	3.79	1	1	1	3.88	1	1	1	1	1	1	1	1	1.26182	0.170447	1.576	0.18695
hsa_miR_4653_3p	3.54	1	3.64	1	1	1	1	1	1	1	1	1	1	1	1	1	1	1.85	0.395088	0.0977664	0.875912	0.181609
hsa_miR_4653_5p	2.36	2.99	1	1	1	2.81	1	1	1	1	1	1	1	1	1	1.34333	1	1	0.487187	0.102739	0.945875	0.181609
hsa_miR_4654	4.23	3.26	3.99	3.85	1	3.02	3.43333	3.53	2.6	3.15	1	3.95333	1	1	3.39667	3.73333	1	3.02	0.650538	0.00984134	1.29886	0.20116
hsa_miR_4655_3p	4.33	3.03	4.11	4.84	3.21667	2.54	2.62333	3.42	4.3	3.24	4.63	4.18333	4.05	3.02	3.46667	3.67333	3.75	3.49	0.980185	0.436273	1.1062	0.126898
hsa_miR_4655_5p	8.06	8.16	8.38	8.46	7.62667	6.83	8.11333	8.14	7.87	7.42	7.75	7.89333	7.29	6.28	7.49667	8.04333	6.89	7.96	0.920547	0.00297712	1.06661	0.07295
hsa_miR_4656	7.98	7.79	8.15	8.26	7.11667	6.8	7.47333	8.19	7.79	7.14	6.94	7.70333	7.3	6.8	6.86667	7.64333	7	7.33	0.920151	0.00221558	1.05533	0.0890818
hsa_miR_4657	2.43	1	1	1	1	2.78	1	1	1	2.19	1	1	1	1	1	1	1	1	0.750462	0.261506	1.238	0.18695
hsa_miR_4658	1	1	1	1	1	3.17	1	3.79	3.98	3.69	1	2.78333	1	1	2.97667	1	1	1	2.11091	0.00952447	2.29319	0.0166177
hsa_miR_4659a_3p	1	1	1	1	1	2.01	1	1	1	2.12	1	1	1	1	1	1	1	1	1.10182	0.170447	1.224	0.18695
hsa_miR_4659a_5p	1	1.94	1	1	1	0.15	1	1	2.99	1	1	1	1	1	2.33667	1	1	1	0.991694	0.48912	1.1433	0.356651
hsa_miR_4659b_3p	1	1	1	1	1	1	1	1	1	1	1	1	1	1	1	1	1	1	1	#DIV/0!	1	#DIV/0!
hsa_miR_4659b_5p	1	1	1	1	1	1	1	1	2.54	1	1	1	1	1	1	1	1	1	1.14	0.170447	1.308	0.18695
hsa_miR_466	1	1	1	1	2.82667	2.38	2.43333	2.76	2.65	1.84	1	1	1	1	2.40667	2.94333	1	2.89	1.86273	0.00422891	0.987544	0.483587
hsa_miR_4660	1	1	1	1	1	1	1	1	1	1	1	1	1	1	1	1.74333	1	1	1.06758	0.170447	0.889768	0.181609
hsa_miR_4661_3p	1	2.66	1	1	1	2.56	1	1	1	1	1	1	1	1	1	1	1	1	0.643777	0.211325	1	#DIV/0!
hsa_miR_4661_5p	1	1.99	1	1	1	1	2.04333	1	2.11	3.07	1	1	1	1	2.35667	2.03333	1	1	1.1326	0.340626	1.16996	0.321402
hsa_miR_4662a_3p	1	1	1	1	1	1	1	1	2.94	1	1	1	1	1	1	1	1	1	1.17636	0.170447	1.388	0.18695
hsa_miR_4662a_5p	1	1	1	1	1	1	1	1	1	1	1	1	1	1	1	1	1	1	1	#DIV/0!	1	#DIV/0!
hsa_miR_4662b	1	1	1	1	1	1	1	1	1	1	1	1	1	1	1	1	1	1	1	#DIV/0!	1	#DIV/0!
hsa_miR_4663	2.88	3.17	3.97	1	1	4.48	1	3.02	3.35	3.14	3	3.47333	1	3.74	1	3.11333	1	1.77	0.751406	0.0586108	1.65013	0.025345
hsa_miR_4664_3p	4.79	4.55	4.66	5.02	3.49667	3	4.38333	4.21	5	4.18	3.54	4.47333	3.8	3.28	4.20667	4.26333	2.83	4.27	0.858182	0.00264508	1.13395	0.0861468
hsa_miR_4664_5p	5.1	4.6	5.23	4.16	3.79667	4.01	4.52333	3.88	5.2	4.52	3.76	4.54333	5.04	4.9	4.53667	3.98333	1	4.37	0.835414	0.030595	1.10298	0.279973
hsa_miR_4665_3p	6.12	5.94	6.25	6.53	5.72667	4.65	5.91333	6.19	6.43	5.55	6.19	6.25333	5.66	5.17	5.64667	6.01333	5.35	5.61	0.954223	0.0492738	1.09824	0.0103676
hsa_miR_4665_5p	9.89	9.23	10.11	10.05	8.43667	7.99	8.47333	9.66	9.96	9.26	8.78	8.90333	8.81	8.38	8.72667	8.87333	7.51	8.87	0.91189	0.0263665	1.09197	0.0165907
hsa_miR_4666a_3p	1	1	1	1	1	1	1	1	1	1	1	1	1	1	1	1	1	1	1	#DIV/0!	1	#DIV/0!
hsa_miR_4666a_5p	1	1	1	1	1	3.39	1	1	1	1	1	1	1	1	1	1	1	1	1	#DIV/0!	1	#DIV/0!
hsa_miR_4666b	1	1	1	1	1	1	1	1	1	1	1	1	1	1	1	1	1	1	1	#DIV/0!	1	#DIV/0!
hsa_miR_4667_3p	4.94	4.85	4.29	5.04	4.33667	2.99	4.82333	4.74	5.4	4.25	1	4.61333	4.07	3.69	4.71667	4.80333	3.82	4.59	0.885072	0.103504	0.934371	0.37021
hsa_miR_4667_5p	6.66	6.44	6.87	6.76	6.22667	5.18	6.11333	6.58	5.56	5.79	6.34	6.24333	5.65	4.78	6.03667	6.69333	5.15	6.62	0.89375	0.00499123	1.04827	0.233423
hsa_miR_4668_3p	1	1.43	1	1	1	0	1	1	1	3.49	1	1	1	1	1	2.07333	1	1	1.15796	0.263993	1.27069	0.286309
hsa_miR_4668_5p	1	1	1	1	1	2.32	1	1	1	1	1	1	1	1	1	1	1	1	1	#DIV/0!	1	#DIV/0!
hsa_miR_4669	3.89	3.21	2.78	3.17	3.79667	3.17	3.34333	3.29	2.94	3.3	1	3.36333	1	1	2.85667	4.15333	1	4.52	0.784597	0.102408	1.14742	0.335544
hsa_miR_4670_3p	1	1	1	1	1	1	4.09333	1	1	1	1	1	1	1	1	1	1	1	1	#DIV/0!	1	#DIV/0!
hsa_miR_4670_5p	1	1	1	1	1	1.23	1	1	1	1	1	1	1	1	1	1	1	1	1	#DIV/0!	1	#DIV/0!
hsa_miR_4671_3p	1	1	1	1	1	1	1	1	1	1	1	1	1	1	1	1	1	1	1	#DIV/0!	1	#DIV/0!
hsa_miR_4671_5p	1	1	1	1	1	1	2.12333	1	1	2.29	1	1	1	1	1	1	1	1	1.11727	0.170447	1.258	0.18695
hsa_miR_4672	1	1	1	1	1	1	1	1	1	1	1	1	1	1	1	1	1	1	1	#DIV/0!	1	#DIV/0!
hsa_miR_4673	6.86	6.66	7.23	7.12	4.54667	6.06	6.02333	7	6.75	6.3	4.38	4.97333	6.07	5.61	4.54667	5.22333	6.05	4.59	0.808237	0.000828077	1.09953	0.197584
hsa_miR_4674	11.09	10.45	11.54	11.21	10.0467	9.88	9.92333	10.92	11.01	10.39	10.4	9.81333	10.28	10.61	10.1167	9.88333	10.05	10.12	0.936518	0.0720968	1.03243	0.108707
hsa_miR_4675	7.05	6.42	7.1	7.32	6.99667	6	7.15333	6.84	6.66	6.4	7.31	7.15333	6.82	5.92	6.82667	7.06333	5.6	7.08	0.976798	0.292848	1.049	0.161804
hsa_miR_4676_3p	1	2.27	1	1	1	1	1	1	1	1.88	1	1	3.48	1	1	1.83333	1	1	0.970407	0.467779	0.757623	0.213504
hsa_miR_4676_5p	1	1	1	1	1	-0.28	2.10333	1	1	1	1	2.86333	1	1	2.51667	2.26333	1	3.03	1.60667	0.0209323	0.761887	0.218387
hsa_miR_4677_3p	1	1	1	1	1	1	1	1	1	1	1	1	1	1	1	1	1	1	1	#DIV/0!	1	#DIV/0!
hsa_miR_4677_5p	1	1	1	1	1	1	1.89333	1	1	2.04	1	1	1	1	1	1	1	1	1.09455	0.170447	1.208	0.18695
hsa_miR_4678	1	1	1	1	1	1.64	1	1	1	1	1	1	1	1	1	1	1	1	1	#DIV/0!	1	#DIV/0!
hsa_miR_4679	1	1	1	1	1	1	1	2.6	1	2.01	1	1	1	1	1	1	1	1	1.23727	0.0893582	1.522	0.0960222
hsa_miR_4680_3p	1	1	1	1	1	1	2.05333	1	1	1	1	1	1	1	1	1	1	1	1	#DIV/0!	1	#DIV/0!
hsa_miR_4680_5p	1	1	1	1	1	1	1	1	1	1	1	1	1	1	1	1	1	1	1	#DIV/0!	1	#DIV/0!
hsa_miR_4681	2.37	1	1	1	1	0.93	1	1	1	2.19	1	1	1	1	1	1	1	1	0.760766	0.264052	1.238	0.18695
hsa_miR_4682	2.4	2.58	1	1	1	2	3.33333	1	3.04	1	0	1	1	1	1	2.12333	1	2.64	0.675129	0.164906	0.827083	0.338487
hsa_miR_4683	1	1	1	1	1	1	1	1	1	1	1	1	1	1	1	1	1	1	1	#DIV/0!	1	#DIV/0!
hsa_miR_4684_3p	4.3	2.98	3.14	1	3.08667	2.47	1	1	3.13	2.18	1	1	1	3.48	2.52667	3.05333	1	4.09	0.614029	0.0271258	0.658218	0.118431
hsa_miR_4684_5p	1	1	1	1	1	1	2.49333	1	1	1	1	1	1	2.7	1	1	1	1	1.15455	0.170447	0.779221	0.181609
hsa_miR_4685_3p	5.36	5.14	5.28	5.47	4.62667	3.97	4.83333	5.44	5.5	4.57	1	4.67333	4.41	3.96	4.92667	4.83333	4.21	4.82	0.835523	0.0206874	0.935935	0.374034
hsa_miR_4685_5p	5.38	4.6	5.46	5.31	4.50667	4.64	4.73333	5.36	5.53	4.89	4.73	4.94333	5.21	4.55	4.48667	4.57333	4.32	4.16	0.931818	0.166201	1.11883	0.0154242
hsa_miR_4686	1	1	1	1	1	2.25	1	1	1	1	1	1	1	1	1	1.27333	1	1	1.02485	0.170447	0.956429	0.181609
hsa_miR_4687_3p	9.88	9.76	10.1	10.3	9.58667	8.34	9.55333	9.77	10.25	9.08	9.22	9.75333	9.68	8.54	9.36667	9.65333	8.42	9.39	0.945681	0.00841824	1.04792	0.0945731
hsa_miR_4687_5p	5.91	5.79	5.95	5.91	5.10667	4.15	5.34333	5.6	6.02	5.74	4.97	5.51333	4.66	4.64	5.51667	5.60333	4.49	5.43	0.899047	0.00168927	1.10125	0.0455593
hsa_miR_4688	7.33	7.32	7.33	7.2	6.69667	6.51	7.47333	6.94	7.19	6.39	7.27	7.05333	6.08	5.91	6.85667	7.15333	6.29	6.89	0.91848	0.000987103	1.06718	0.0619513
hsa_miR_4689	9.1	8.87	9.27	9.34	8.63667	7.97	8.98333	9.07	9.02	8.35	8.76	8.88333	8.83	7.82	8.44667	8.88333	8.1	8.87	0.951475	0.0169545	1.03827	0.0918517
hsa_miR_4690_3p	1	1	1	1	1	-0.03	1	1	3.53	1.63	1	1	1	1	1	1	1	1	1.28727	0.121383	1.632	0.133293
hsa_miR_4690_5p	6.73	6.05	6.98	6.34	5.75667	5.83	5.93333	6.14	6.33	6.17	6.27	6.43333	5.51	5.35	6.25667	6.71333	4.72	6.16	0.911667	0.0775778	1.08361	0.0824464
hsa_miR_4691_3p	1	1	1	1	1	2.93	1	1	2.75	1	1	1	1	1	1	1	1	1	1.15909	0.170447	1.35	0.18695
hsa_miR_4691_5p	3.42	2.17	3.59	3.53	1	3.79	3.69333	3.4	2.34	2.97	1	3.17333	1	3.78	2.67667	3.76333	2.93	2.63	0.881264	0.266654	0.921335	0.361172
hsa_miR_4692	1	1	1	1	1	1.22	2.13333	1	1	1	1	1	1	1	1	1	1	1	1	#DIV/0!	1	#DIV/0!
hsa_miR_4693_3p	1	1	1	1	1	1.05	1	1	1	1	1	1	1	1	1	1	1	1	1	#DIV/0!	1	#DIV/0!
hsa_miR_4693_5p	1	1	1	1	1	2.25	1	1	1	1.38	1	1	1	1	1	1	1	1	1.03455	0.170447	1.076	0.18695
hsa_miR_4694_3p	1	1	1	1	1	1	2.14333	1	1	1	1	1	1	1	1	1	1	1	1	#DIV/0!	1	#DIV/0!
hsa_miR_4694_5p	1	1	1	1	1	0.18	1.90333	1	1	1	1	1	1	1	1	1	1	1	1	#DIV/0!	1	#DIV/0!
hsa_miR_4695_3p	5.24	4.63	5.28	5	4.23667	2.66	4.89333	5	4.89	4.22	1	4.49333	4.55	1	4.98667	4.78333	3.45	4.82	0.777558	0.0225528	0.997202	0.495624
hsa_miR_4695_5p	8.53	7.66	8.82	8.29	8.12667	6.63	8.61333	8.32	8.59	7.71	8.58	8.78333	7.39	7.01	8.36667	8.95333	6.56	8.34	0.966195	0.269251	1.08065	0.0894361
hsa_miR_4696	1	1	1	1	1	1	1	1	1	1	1	1	1	1	1	1	1	1	1	#DIV/0!	1	#DIV/0!
hsa_miR_4697_3p	4.44	4.09	4.12	4.55	3.85667	3.06	4.47333	4.33	4.78	3.83	1	4.00333	3.68	3.48	3.75667	4.15333	3.56	3.49	0.863744	0.044774	0.973418	0.445643
hsa_miR_4697_5p	8.54	8.39	8.49	8.65	7.83667	7.39	8.03333	8.47	8.47	7.75	8.37	8.15333	8.06	7.06	7.74667	8.08333	7.21	7.83	0.935591	0.00171892	1.07536	0.0148725
hsa_miR_4698	4.89	4.38	4.74	5.34	3.21667	4.08	3.95333	4.88	5.16	3.78	1	3.42333	4.46	2.93	3.30667	3.84333	3.48	3.73	0.778535	0.00768944	1.00653	0.488342
hsa_miR_4699_3p	1	1	1	1	1	1	1	1	1	1	1	1	1	1	1	1	1	1	1	#DIV/0!	1	#DIV/0!
hsa_miR_4699_5p	1	1	1	1	1	1.48	2.00333	1	1	1	1	1	1	1	1	1	1	1	1	#DIV/0!	1	#DIV/0!
hsa_miR_4700_3p	4.94	4.55	4.39	4.98	4.20667	3.33	4.49333	4.45	4.65	3.89	3.94	4.20333	3.46	3.34	4.57667	4.86333	3.25	4.31	0.882892	0.0270642	1.06555	0.221875
hsa_miR_4700_5p	4.61	3.23	2.86	1	1	3.62	1	2.7	3.26	3.02	1	1	1	3.6	3.30667	3.13333	1	3.78	0.683093	0.0758903	0.83287	0.278625
hsa_miR_4701_3p	3.16	1	3	1	3.57667	2.83	2.95333	1	1	1.67	1	3.66333	1	1	3.50667	3.52333	1	3.24	0.82288	0.312927	0.75358	0.242758
hsa_miR_4701_5p	4.83	4.65	4.55	4.89	3.86667	3.33	4.72333	4.41	4.68	4.15	3.68	4.79333	4.59	3.68	4.06667	4.77333	3.99	4.4	0.917774	0.0126725	1.0218	0.365418
hsa_miR_4703_3p	1	1	1	1	1	1	1	1	1	1	1	1	1	1	1	1	1	1	1	#DIV/0!	1	#DIV/0!
hsa_miR_4703_5p	1	1	1	1	1	1	1	1	1	1	1	1	1	1	1	1	1	1	1	#DIV/0!	1	#DIV/0!
hsa_miR_4704_3p	1	1	1	1	1	1	1	1	2.06	1	1	1	1	1	1	1	1	1	1.09636	0.170447	1.212	0.18695
hsa_miR_4704_5p	1	1	1	1	1	1	1	1	2.12	1	1	1	1	2.9	1	1	1	1	1.27455	0.0911269	0.92962	0.408397
hsa_miR_4705	1	1	1	1	1	1	1	1	1	1	1	1	1	1	1	1	1	1	1	#DIV/0!	1	#DIV/0!
hsa_miR_4706	8.15	7.51	8.1	7.84	7.06667	7.31	7.31333	7.73	7.79	7.45	8.09	7.50333	7.41	6.92	7.20667	7.34333	7.17	7.16	0.938629	0.0612431	1.07096	0.00349579
hsa_miR_4707_3p	7.3	7.6	7.61	7.94	6.86667	6.19	6.49333	7.83	7.7	6.82	6.36	6.91333	6.83	6.19	6.70667	6.93333	6.54	6.82	0.916482	0.00292756	1.06817	0.093372
hsa_miR_4707_5p	8.38	7.99	8.59	8.71	7.63667	6.57	8.12333	8.49	8.25	7.44	7.86	8.24333	7.92	6.87	8.03667	8.26333	6.73	7.87	0.939394	0.0416166	1.058	0.102673
hsa_miR_4708_3p	5.58	5.34	5.4	5.43	4.26667	8.21	3.77333	6.05	3.83	5.57	7.36	5.66333	6.33	5.86	4.42667	5.29333	6.4	6.06	1.05019	0.189825	0.994123	0.479944
hsa_miR_4708_5p	4.64	4.4	4.51	4.41	2.51667	3.71	4.04333	4.2	4.72	3.79	1	2.48333	3.52	3.49	3.71667	3.73333	3.51	3.21	0.752231	0.00169061	0.917469	0.343961
hsa_miR_4709_3p	4.04	2.65	3.02	3.61	1	3.24	3.04333	1	2.18	3.14	1	1	3.51	1	1	2.66333	1	1	0.519427	0.0171022	0.981389	0.4805
hsa_miR_4709_5p	1	1	1	1	1	1.09	1	1	1	1	1	1	1	1	1	1	1	1	1	#DIV/0!	1	#DIV/0!
hsa_miR_4710	6.19	5.25	5.88	5.68	5.52667	6.21	4.35333	6.55	4.33	6.24	0	7.30333	6.93	5.11	6.79667	6.48333	5.88	6.46	0.977588	0.425956	0.778226	0.177284
hsa_miR_4711_3p	1	1	1	1	1	2.51	2.20333	1	1	2.03	1	1	1	1	1	1	1	3.41	1.31273	0.101437	0.860404	0.338568
hsa_miR_4711_5p	1	1	1	1	1	1	1	1	1	1	1	1	1	1	1	1	1	1	1	#DIV/0!	1	#DIV/0!
hsa_miR_4712_3p	1	1	1	1	1	1	1	1	1	1	1	1	1	1	1	1	1	1	1	#DIV/0!	1	#DIV/0!
hsa_miR_4712_5p	1	1	1	1	1	1	2.22333	1	1	1	1	1	1	1	1	1	1	1	1	#DIV/0!	1	#DIV/0!
hsa_miR_4713_3p	3.21	1.55	1	3.42	1	3.36	1.95333	1	1	2.13	1	2.40333	1	1	2.48667	1.45333	1	1	0.732639	0.26241	1.13854	0.328348
hsa_miR_4713_5p	5.22	4.55	5.09	5.24	4.36667	3.9	4.69333	4.83	5.07	4.46	1	4.53333	4.14	3.55	4.32667	4.93333	2.8	4.69	0.813655	0.0237791	0.976759	0.456011
hsa_miR_4714_3p	1	1	1	1	1	1.01	1	1	1	1	1	1	1	1	1	1	1	1	1	#DIV/0!	1	#DIV/0!
hsa_miR_4714_5p	3.34	1.77	4.43	2.96	2.98667	2.43	3.70333	3.16	3.04	2.51	1	3.40333	1	1	2.85667	3.38333	2.99	2.63	0.771107	0.225866	1.13535	0.309317
hsa_miR_4715_3p	1	1	1	1	1	1.6	1	1	3.17	1	1	1	1	1	1	1	1	1	1.19727	0.170447	1.434	0.18695
hsa_miR_4715_5p	1	1	1	1	1	1.98	1	1	1	1	1	1	1	1	1	1	1	1	1	#DIV/0!	1	#DIV/0!
hsa_miR_4716_3p	4.66	4.15	4.77	4.72	3.47667	4.22	4.20333	5.14	4.22	3.72	3.27	3.85333	4.58	3.58	3.38667	3.82333	4.01	3.95	0.87428	0.0343441	1.03918	0.341671
hsa_miR_4716_5p	5.2	5	4.97	5.41	4.79667	3.24	5.40333	4.86	4.94	4.12	4.67	5.24333	4.64	3.76	4.88667	5.25333	3.68	5.23	0.921975	0.0279655	1.04189	0.294679
hsa_miR_4717_3p	4.79	3.85	4.41	4.66	3.67667	3.76	3.97333	4.23	4.48	4.05	3.96	3.80333	4.01	3.52	3.93667	3.94333	2.92	4.34	0.902682	0.128213	1.08637	0.100124
hsa_miR_4717_5p	1	1	1	1	1	1	1	1	1	2.67	1	1	1	1	1	1	1	1	1.15182	0.170447	1.334	0.18695
hsa_miR_4718	5.18	4.35	4.3	3.87	3.70667	9.65	3.55333	5.75	1	5.36	6.42	5.70333	5.37	5.67	3.51667	4.71333	6.09	5.34	1.08328	0.246764	0.947231	0.403012
hsa_miR_4719	1	1	1	1	1	1.62	1	1	1	1	1	1	1	1	1	1	1	1	1	#DIV/0!	1	#DIV/0!
hsa_miR_4720_3p	1	1	1	1	1	1	1	1	1	1	1	1	1	1	1	1	1	1	1	#DIV/0!	1	#DIV/0!
hsa_miR_4720_5p	1	1	1	1	1	1	1	1	1	1	1	1	1	1	1	1	1	1	1	#DIV/0!	1	#DIV/0!
hsa_miR_4721	5.02	4.64	5.13	4.8	5.45667	4.07	5.59333	4.66	4.9	4.37	5.15	5.09333	4.08	3.73	4.88667	5.81333	3.49	5.25	0.948245	0.172489	1.06451	0.245767
hsa_miR_4722_3p	4.94	4.23	5.28	4.74	3.09667	3.72	4.05333	4.39	4.83	3.94	4.65	3.56333	4.25	3.24	4.61667	4.07333	1	3.92	0.801636	0.0345602	1.21555	0.118629
hsa_miR_4722_5p	5.93	5.34	6.47	6.21	5.85667	5.54	5.86333	5.51	5.78	5.7	6.23	6.38333	5.01	5.09	5.87667	6.19333	4.39	6.16	0.958133	0.275734	1.0857	0.105253
hsa_miR_4723_3p	5.16	5.21	5.07	5.28	4.62667	4.14	5.03333	5.48	5.38	3.89	3.5	4.64333	4.93	2.99	4.39667	4.92333	4.11	4.84	0.866992	0.00778262	1.04895	0.339802
hsa_miR_4723_5p	9.37	8.85	9.38	9.41	9.53667	7.64	9.58333	9.07	9.57	8.72	9	9.95333	9.14	8.21	9.16667	9.57333	7.56	9.41	0.98195	0.276461	1.04742	0.155718
hsa_miR_4724_3p	1	1	1	1	1	1.27	1	1	1	1.77	1	2.92333	1	1	1	1	1	1	1.24485	0.1038	1.53867	0.113086
hsa_miR_4724_5p	1	1	1	1	1	1	2.98333	1	1	1	1	1	1	1	1	1	1	1	1	#DIV/0!	1	#DIV/0!
hsa_miR_4725_3p	9.84	9.3	10.13	10.6	8.79667	8.6	9.14333	10.19	9.98	9.07	8.65	8.74333	9.35	8.47	8.90667	8.81333	9	8.77	0.931236	0.0415174	1.04971	0.124986
hsa_miR_4725_5p	4.29	3.81	4.61	4.75	3.91667	3.49	3.92333	3.26	4.93	3.82	3.07	3.45333	4.41	3.89	3.89667	4.00333	4.01	3.51	0.906659	0.115353	0.937605	0.256434
hsa_miR_4726_3p	4.44	4.05	4.85	5.01	3.89667	2.7	4.25333	4.63	5.08	4.25	3.79	4.23333	3.91	1	3.81667	4.64333	1	4.26	0.830312	0.0704118	1.416	0.0593782
hsa_miR_4726_5p	7.24	6.63	7.22	6.96	6.64667	6.13	7.14333	6.86	6.6	6.2	6.77	6.49333	6.07	5.94	6.50667	6.63333	5.7	6.82	0.912884	0.0328598	1.04879	0.0938423
hsa_miR_4727_3p	4.88	4.21	4.72	4.54	2.34667	4.91	3.06333	4.07	4.22	5.06	4.29	2.72333	4.4	4.89	3.58667	3.11333	4.33	3.34	0.869396	0.0408351	1.0328	0.395951
hsa_miR_4727_5p	1	1	1	1	1	2.09	1	1	1	1	1	1	1	1	1	1	1	1	1	#DIV/0!	1	#DIV/0!
hsa_miR_4728_3p	5.7	5.68	5.28	5.83	5.03667	3.87	5.29333	5.24	5.52	5.14	4.89	5.28333	4.44	4.1	4.83667	5.43333	4.26	5.27	0.890756	0.00914083	1.10402	0.0431074
hsa_miR_4728_5p	7.64	7.22	7.78	7.61	6.94667	6.64	7.07333	7.16	7.46	6.92	7.08	7.34333	6.8	6.26	7.04667	7.39333	6.54	6.99	0.927482	0.0269509	1.05182	0.0492565
hsa_miR_4729	1	1	1	1	1	1.18	2.28333	1	1	2.05	1	1	1	1	1	1	1	1	1.09545	0.170447	1.21	0.18695
hsa_miR_4730	10.98	10.41	11.73	11.82	9.97667	9.71	9.96333	11.38	11.59	10.56	9.57	9.67333	10.94	10.34	9.89667	10.1233	9.64	9.85	0.935139	0.0951402	1.04175	0.197346
hsa_miR_4731_3p	5.63	5.52	5.13	5.77	5.38667	4.23	6.01333	5.59	6	4.87	5.59	5.26333	4.9	4.28	5.16667	5.45333	4.26	5.44	0.951753	0.139257	1.11105	0.0464089
hsa_miR_4731_5p	6.49	6	6.72	6.85	5.96667	4.95	6.25333	6.24	6.59	5.85	5.73	6.17333	5.81	5.31	5.84667	6.19333	5.6	5.94	0.926837	0.0702331	1.05764	0.0631468
hsa_miR_4732_3p	3.71	2.67	3.54	3.82	3.55667	1.56	3.65333	3.03	3.97	1.97	1	2.92333	1	1	3.12667	3.19333	1	2.75	0.686309	0.030231	1.28186	0.213978
hsa_miR_4732_5p	5.19	4.69	5.26	5.13	4.78667	5.59	4.69333	5.63	5.14	4.87	4.4	5.55333	3.68	4.53	5.26667	5.32333	3.67	5.41	0.963252	0.261498	1.10158	0.136712
hsa_miR_4733_3p	3.31	2.92	3.03	3.49	3.56667	2.32	4.79333	3.43	3.48	1	1	3.67333	1	1	3.75667	4.43333	1	4.78	0.840958	0.16867	0.945523	0.442679
hsa_miR_4733_5p	1	1	1	1	1	1	1	1	1	1.85	1	1	1	1	1	1	1	1	1.07727	0.170447	1.17	0.18695
hsa_miR_4734	12.55	12.47	12.94	12.66	11.7667	11.18	11.9233	12.7	12.56	11.85	12.22	12.0533	11.89	11.6	12.1167	12.0433	11.88	11.93	0.954426	0.0148707	1.03079	0.0406117
hsa_miR_4735_3p	1	1	1	1	1	1	1	1	1	1	1	1	1	1	1	1	1	1	1	#DIV/0!	1	#DIV/0!
hsa_miR_4735_5p	1	1.61	1	1	1	1	1	1	1	1	1	1	1	3.37	1	1	1	1	1.01007	0.484238	0.716846	0.181609
hsa_miR_4736	6.26	5.92	6.49	6.41	5.40667	5.82	5.16333	6.15	6.19	6.18	5.52	5.55333	5.69	5.56	5.06667	6.06333	5.45	6	0.926474	0.0413249	1.04972	0.114752
hsa_miR_4737	1	1	1	3.22	1	2.53	1	1	1	1.62	1	1	1	1	1	1	1	1	1.05636	0.170447	1.124	0.18695
hsa_miR_4738_3p	5.3	5.18	5.62	5.52	3.82667	4.63	4.37333	5.31	5.39	4.73	4.81	4.25333	4.49	4.71	4.07667	4.66333	4.76	4.26	0.871598	0.00417362	1.09021	0.0673773
hsa_miR_4738_5p	1	1	1	1	1	1	1	1	1	1	1	1	1	1	1	1	1	1	1	#DIV/0!	1	#DIV/0!
hsa_miR_4739	11.51	11.17	11.9	12.08	11.3667	9.79	11.4633	11.98	11.36	10.71	10.85	11.3833	11.26	9.9	11.1367	11.4033	10.42	11.16	0.958752	0.0695071	1.03462	0.141221
hsa_miR_4740_3p	5.73	5.88	5.91	6.65	4.81667	4.71	4.73333	6.16	6.39	4.94	1	4.66333	5.19	4.16	4.58667	5.10333	4.52	4.46	0.796596	0.00918035	0.991577	0.484918
hsa_miR_4740_5p	3.83	3.48	3.77	3.42	1	5.76	3.84333	3.53	1	4.27	4.4	4.22333	4.22	3.79	2.49667	3.30333	3.91	2.94	0.937397	0.244962	1.012	0.477272
hsa_miR_4741	10.08	9.75	10.33	10.43	9.63667	8.68	9.78333	10.48	10.21	9.27	9.49	9.72333	9.22	8.75	9.43667	9.81333	8.98	9.72	0.950326	0.0356603	1.05522	0.0528667
hsa_miR_4742_3p	1	1	1	1	1	1	1	1	1	2.09	1	1	1	1	1	1	1	1	1.09909	0.170447	1.218	0.18695
hsa_miR_4742_5p	1	1	1	1	1	1.15	1	1	1	1	1	1	1	1	1	1	1	1	1	#DIV/0!	1	#DIV/0!
hsa_miR_4743_3p	1	1	1	1	1	1	1	1	1	2.73	1	1	1	1	1	1	1	1	1.15727	0.170447	1.346	0.18695
hsa_miR_4743_5p	4.94	4.49	4.98	4.7	4.24667	3.88	4.73333	4.24	4.39	4.49	3.65	4.43333	1	3.25	4.57667	4.52333	3.6	4.44	0.806132	0.0110897	1.18953	0.145092
hsa_miR_4744	1	1	1	1	1	0.25	1	1	3.02	1	1	1	1	1	1	1	1	1	1.18364	0.170447	1.404	0.18695
hsa_miR_4745_3p	3.17	3.1	1	1	1	3.05	1	1	2.66	2.64	1	1	1	1	2.43667	2.85333	1	2.98	0.73415	0.234143	0.883762	0.354963
hsa_miR_4745_5p	12.82	12.83	12.84	13.02	11.3567	11.98	11.2833	12.8	13.11	12.18	10.51	11.0433	11.73	12.5	10.7067	11.4033	12.28	10.95	0.915562	0.00115933	1.02878	0.291929
hsa_miR_4746_3p	7.72	7.61	8.22	7.66	6.86667	6.32	7.07333	7.63	7.96	7.16	6.97	7.20333	6.68	5.93	7.10667	7.09333	6.52	6.69	0.891064	0.00783773	1.10715	0.00998044
hsa_miR_4746_5p	1	1	1	1	1	1.87	1	1	1	1	1	1	1	1	1	1	1	1	1	#DIV/0!	1	#DIV/0!
hsa_miR_4747_3p	5.95	5.8	5.84	5.86	4.57667	4.82	5.27333	5.47	5.97	4.91	5.53	4.35333	5.4	5.26	4.74667	4.79333	5.19	4.74	0.873895	0.000160083	1.04481	0.245247
hsa_miR_4747_5p	4.65	4.34	3.97	4.78	4.20667	3.52	3.60333	4.17	4.15	4.35	4.42	4.27333	4.5	1	4.21667	4.28333	1	4.25	0.854658	0.0932285	1.33174	0.0944966
hsa_miR_4748	5.22	3.82	4.56	5.07	3.81667	3.99	4.36333	4.15	4.49	3.94	1	3.77333	4.31	3.56	2.34667	3.66333	3.25	4.09	0.773529	0.0516009	0.981338	0.463575
hsa_miR_4749_3p	6	6.02	5.59	6.17	5.25667	4.87	5.78333	5.8	6.09	5.34	5.91	5.99333	5.21	5.01	5.48667	5.80333	5.32	5.7	0.954984	0.09873	1.0747	0.0255682
hsa_miR_4749_5p	8.28	7.95	8.59	8.32	7.88667	6.95	8.13333	7.92	8.21	7.44	8.05	8.38333	7.25	6.78	8.05667	8.30333	6.52	8.29	0.936232	0.0448992	1.06204	0.116963
hsa_miR_4750_3p	5.04	5.28	4.74	5.1	4.45667	4.04	4.87333	4.7	5.28	4.49	5.3	5.27333	4.59	3.58	4.55667	5.16333	3.74	4.89	0.93378	0.0997773	1.13318	0.0461228
hsa_miR_4750_5p	6.22	6.04	6.27	6.03	5.63667	5.28	6.20333	6.08	5.78	5.46	6.2	6.42333	5.61	4.39	5.94667	6.43333	5.34	6.11	0.938625	0.0356747	1.06213	0.16618
hsa_miR_4751	5.68	4.66	5.75	5.43	3.82667	4.7	4.64333	5.36	5.1	5.08	5.08	4.47333	4.83	4.25	3.95667	4.64333	4.2	4.39	0.870614	0.0880938	1.14625	0.00511856
hsa_miR_4752	1	1	1	1	1	1	1	1	2.57	1	1	1	1	1	1	1	1	1	1.14273	0.170447	1.314	0.18695
hsa_miR_4753_3p	1	1	1	1	1	1	1	1	1	1	1	1	1	1	1	1	1	1	1	#DIV/0!	1	#DIV/0!
hsa_miR_4753_5p	3.23	2.08	1	1	1	3.29	1	3.09	3.05	1.97	1	1	1	1	1	1	1	1	0.696297	0.216009	2.022	0.0459712
hsa_miR_4754	1	1	2.92	1	1	3.6	1	1	2.88	1	1	1	1	3.23	2.63667	1	1	1	0.928307	0.438677	0.836757	0.321496
hsa_miR_4755_3p	2.62	1	2.77	1	1	5.43	1	1	1	2.75	1	2.63333	1	1	1	2.68333	3.44	1	0.789871	0.265438	0.993744	0.493272
hsa_miR_4755_5p	1	1	1	1	1	0.5	1	1	1	1	1	1	1	1	1	1	1	1	1	#DIV/0!	1	#DIV/0!
hsa_miR_4756_3p	1	1.84	1	1	1	1.88	1	1	1	1	1	1	1	1	1	1	1	1	0.78125	0.211325	1	#DIV/0!
hsa_miR_4756_5p	5.15	3.75	4.35	5.1	4.64667	4.7	4.27333	4.06	4.69	4.56	4.94	4.76333	3.82	4.02	4.94667	5.13333	3.75	5.22	1.02717	0.401604	1.027	0.357172
hsa_miR_4757_3p	1	1	1	1	1	1	1	1	1	1	1	1	1	2.69	1	1.42333	3.33	1	1.40394	0.0659706	0.574529	0.0673128
hsa_miR_4757_5p	1	1	1	1	1	2.49	1	1	1	2.39	1	1	1	1	1	1	1	1	1.12636	0.170447	1.278	0.18695
hsa_miR_4758_3p	6.16	5.83	6.01	6.08	5.35667	4.44	5.35333	5.77	5.96	5.3	5.52	5.56333	4.93	4.58	5.66667	5.63333	4.41	5.32	0.888687	0.00160166	1.10465	0.032403
hsa_miR_4758_5p	8.7	8.45	9.08	8.98	8.17667	7.73	8.19333	9.09	8.56	8.15	8.6	8.62333	8.29	7.23	8.20667	8.56333	7.87	8.42	0.952449	0.0682185	1.06274	0.0357017
hsa_miR_4759	1	1	1	1	1	1	1	1	1	1.97	1	1	1	1	1	1	1	1	1.08818	0.170447	1.194	0.18695
hsa_miR_4760_3p	1	1	1	1	1	1	1	1	1	1	1	1	1	1	1	1	1	1	1	#DIV/0!	1	#DIV/0!
hsa_miR_4760_5p	1	1	1	1	1	-0.3	1	1	1	1	1	1	1	1	1	1	1	1	1	#DIV/0!	1	#DIV/0!
hsa_miR_4761_3p	2.45	1	1	3.43	1.81667	1.01	1	1	1	1.85	1	1	1	1	1	2.63333	1	2.63	0.926251	0.424574	0.757827	0.180711
hsa_miR_4761_5p	1	1	1	1	1	1	1	1	3.11	1	1	1	1	1	1	1	1	1	1.19182	0.170447	1.422	0.18695
hsa_miR_4762_3p	1	1	1	1	1	1	1	1	1	1	1	1	1	1	1	1	1	1	1	#DIV/0!	1	#DIV/0!
hsa_miR_4762_5p	1	1.9	1	1	1	0.96	2.76333	1	1	1	1	1	1	1	1	1	1	1	0.769231	0.211325	1	#DIV/0!
hsa_miR_4763_3p	9.27	8.65	9.55	9.33	8.82667	7.39	9.30333	9.2	9.08	8.3	9.23	9.43333	8.49	7.51	9.14667	9.42333	7.15	9.08	0.953536	0.139289	1.06874	0.108165
hsa_miR_4763_5p	5.96	5.95	5.97	6.17	4.95667	4.54	5.05333	5.85	6.15	5.36	4.49	5.17333	4.9	4.48	5.29667	5.45333	4.89	5.12	0.871924	0.00029813	1.07591	0.139373
hsa_miR_4764_3p	1	1	1	1	1	1.13	1	1	2.22	1.42	1	1	1	1	1	1	1	1	1.14909	0.109407	1.328	0.119594
hsa_miR_4764_5p	1	1	1	1	1	1	1	1	1	1	1	1	1	1	1	1	1	1	1	#DIV/0!	1	#DIV/0!
hsa_miR_4765	1	1	1	1	1	1	1	1	1	2.46	1	1	1	1	1	1	1	1	1.13273	0.170447	1.292	0.18695
hsa_miR_4766_3p	1	1	1	1	1	1.8	1	1	1	1	1	1	1	1	1	1	1	1	1	#DIV/0!	1	#DIV/0!
hsa_miR_4766_5p	1	1	1	1	1	2.17	1	1	1	1	1	1	1	1	1	1	1	1	1	#DIV/0!	1	#DIV/0!
hsa_miR_4767	4.86	4.58	4.86	5.3	4.25667	3.85	4.47333	4.35	5.18	4.2	4.19	4.39333	4.42	3.46	4.36667	4.66333	3.81	3.93	0.895677	0.00631453	1.08625	0.103137
hsa_miR_4768_3p	1	1	1	1	1	1	1	1	1	1	1	1	1	1	1	1	1	1	1	#DIV/0!	1	#DIV/0!
hsa_miR_4768_5p	1	1	1	1	1	0.97	1	1	1	1	1	1	1	1	1	1	1	1	1	#DIV/0!	1	#DIV/0!
hsa_miR_4769_3p	5.37	5.13	4.75	5.26	4.32667	3.85	5.09333	4.86	5.28	4.53	4.75	4.85333	4.58	3.95	4.37667	5.06333	4.31	4.87	0.919642	0.066035	1.07285	0.0713954
hsa_miR_4769_5p	3.6	4.37	4.8	5.04	4.36667	3.5	3.56333	4.47	3.61	4.77	1	4.12333	1	3.22	4.17667	4.96333	2.9	4.27	0.822311	0.100537	1.05056	0.42498
hsa_miR_4770	1	1	1	1	1	2.17	1	1	1	1	1	0	1	1	1	1	1	1	0.909091	0.170447	0.8	0.18695
hsa_miR_4771	3.82	1	3.32	3.86	1	4.05	1	2.56	1	3.25	4.86	1	1	2.8	2.43667	1	3.86	3.56	0.915568	0.413448	1.03734	0.460323
hsa_miR_4772_3p	1	1	1	1	1	1	1	1	1	1	1	1	1	1	1	1	2.79	1.77	1.23273	0.101205	0.700935	0.107287
hsa_miR_4772_5p	1	1	1	1	1	1	1	1	1	1	1	1	1	1	1	1	1	1	1	#DIV/0!	1	#DIV/0!
hsa_miR_4773	2.45	1	1	1	1	2.63	2.33333	1	1	1	1	1	1	3.12	1	1	1	2.73	0.910112	0.410041	0.609137	0.0887073
hsa_miR_4774_3p	1	1.38	1	1	1	1	1	1	1	1	1	1	1	1	1	1	1	1	0.887574	0.211325	1	#DIV/0!
hsa_miR_4774_5p	1	1	1	1	1	-0.25	1	1	1	1	1	1	1	1	1	1	1	1	1	#DIV/0!	1	#DIV/0!
hsa_miR_4775	1	1	1	1	1	1	1	1	1	1	1	1	1	1	1	1	1	1	1	#DIV/0!	1	#DIV/0!
hsa_miR_4776_3p	1	1	1	1	1	2.71	2.35333	1	2.96	1	1	3.03333	1	1	3.77667	1	1	2.59	1.76	0.0215871	1.04103	0.460168
hsa_miR_4776_5p	4.36	2.99	4.71	4.19	3.07667	4.45	3.26333	1	4.22	4.29	1	4.12333	3.78	4.15	3.97667	4.15333	2.97	4.55	0.864164	0.222404	0.744699	0.139084
hsa_miR_4777_3p	1	1	1	1	1	2.96	1	1	1	1	1	1	1	1	1	1.84333	1	1	1.07667	0.170447	0.876766	0.181609
hsa_miR_4777_5p	1	1	1	1	1	1	1	4.64	1	1	1	1	1	1	1	1	1	1	1.33091	0.170447	1.728	0.18695
hsa_miR_4778_3p	1	1	1	1	1	1	1	1	1	1	1	1	1	1	1	1	1	1	1	#DIV/0!	1	#DIV/0!
hsa_miR_4778_5p	1	1	1	1	1	1	1	1	1	1	1	1	1	1	1	1	1	1	1	#DIV/0!	1	#DIV/0!
hsa_miR_4779	1	1	1	1	1	2.81	1	1	1	2.23	1	1	1	1	1	1	1	1	1.11182	0.170447	1.246	0.18695
hsa_miR_4780	2.94	2.42	3.42	3.29	1	0.42	4.94333	3.34	3.53	2.66	1	1	1	1	1	2.80333	1	2.83	0.657382	0.0257194	1.43626	0.165128
hsa_miR_4781_3p	1	1	1	1	1	1	1	1	1	1	1	1	1	1	1	1	1	1	1	#DIV/0!	1	#DIV/0!
hsa_miR_4781_5p	2.41	2.27	4.21	3	1	3.25	1	1	2.55	2.77	1	1	1	1	1	1	1	1	0.439309	0.0523506	1.664	0.0895276
hsa_miR_4782_3p	1	1	1	1	1	1	1	1	1	1	1	1	1	1	1	1	1	1	1	#DIV/0!	1	#DIV/0!
hsa_miR_4782_5p	1	1	1	1	1	1	1	1	1	1	1	1	1	1	1	1	1	1	1	#DIV/0!	1	#DIV/0!
hsa_miR_4783_3p	5.87	5.38	6.2	6.01	4.95667	4.88	5.84333	5.66	6.12	5.16	5.62	5.76333	5.4	4.39	5.24667	5.53333	4.55	5.19	0.916384	0.0818168	1.12135	0.0171984
hsa_miR_4783_5p	5.97	5.89	4.78	5.46	4.50667	5.87	4.02333	5.46	5.43	4.96	7.14	5.97333	4.95	4.84	4.97667	5.38333	3.9	6.11	0.969023	0.363816	1.15239	0.0728827
hsa_miR_4784	3.2	1	1	1	1	2.18	1	1	1	1	1	1	1	1	1	1.89333	1	2.1	0.681469	0.265739	0.750626	0.0887719
hsa_miR_4785	3.26	3.22	1	1	1	1.56	1	4.94	1	1	3.07	1	1	1	2.90667	1.70333	2.68	1	0.776616	0.276843	1.28397	0.298815
hsa_miR_4786_3p	3.02	1	1	1	1	1.49	3.07333	3.06	2.52	4.01	1	1	1	1	1	1	2.85	1.72	1.09526	0.422537	1.62287	0.113996
hsa_miR_4786_5p	2.44	1.88	2.75	2.96	1	2.9	1	2.57	2.17	1	1	1	1	1	1	2.27333	1	2.3	0.629292	0.0220432	1.08336	0.395813
hsa_miR_4787_3p	5.74	5.46	5.54	5.69	4.19667	5.04	4.81333	5.32	5.83	5.13	5.39	5.05333	4.67	4.87	4.60667	4.78333	4.69	4.84	0.899044	0.00133607	1.12677	0.00457179
hsa_miR_4787_5p	14.12	14.1	14.49	14.19	13.1767	12.86	13.4533	14.2	14.24	13.42	13.33	13.3933	13.5	13.31	13.4167	13.4833	13.42	13.34	0.951789	0.00418831	1.02274	0.107094
hsa_miR_4788	4.48	4.38	5.15	4.51	2.92667	4.44	4.22333	4.28	4.57	4.21	1	3.77333	4.02	4.08	4.24667	3.53333	3.7	3.41	0.794692	0.0167695	0.930839	0.355184
hsa_miR_4789_3p	1	1	1	1	1	1	1	1	1	1	1	1	1	1	1	1	1	1	1	#DIV/0!	1	#DIV/0!
hsa_miR_4789_5p	1	2.18	1	1	1	4.25	1	1	1	2.33	1	1	1	1	1	1	1	1	0.80448	0.283036	1.266	0.18695
hsa_miR_4790_3p	1	1	1	2.9	1	1	1	1	1	1	1	1	1	2.62	1	1	1	1	1.14727	0.170447	0.787402	0.181609
hsa_miR_4790_5p	1	1	1	1	1	1	1	1	1	1	1	1	1	1	1	1	1	1	1	#DIV/0!	1	#DIV/0!
hsa_miR_4791	1	1	1	1	1	1.44	2.89333	1	1	1	1	1	1	1	1	1	1	1	1	#DIV/0!	1	#DIV/0!
hsa_miR_4792	6.79	6.65	7.18	7.72	6.80667	5.11	7.04333	7.55	7.28	5.74	6.05	6.71333	6.15	5.39	6.54667	7.06333	6.18	6.6	0.942554	0.0774163	1.05457	0.21678
hsa_miR_4793_3p	2.63	2.42	3.16	1	1	1.63	3.69333	1	3.92	2.76	1	3.17333	1	1	1	1.74333	1	3.15	0.689182	0.0305827	1.5994	0.119692
hsa_miR_4793_5p	1	1	2.79	1	1	1.38	1	1	1	1	1	1	1	1	1	1	3.54	1	0.770924	0.30633	0.702576	0.181609
hsa_miR_4794	1	1	1	1	1	1	2.73333	1	1	1	1	1	1	2.83	1	1	1	1	1.16636	0.170447	0.766284	0.181609
hsa_miR_4795_3p	1	1	1	2.84	1	2.72	2.56333	1	1	2.34	1	1	1	3.13	1	1	1	1	1.31545	0.0894415	0.935793	0.424694
hsa_miR_4795_5p	1	1	1	1	1	1	1	1	1	1	1	1	1	1	1	1	1	1	1	#DIV/0!	1	#DIV/0!
hsa_miR_4796_3p	1	1	1	1	1	2.06	1	1	1	1	1	1	1	1	1	1	1	1	1	#DIV/0!	1	#DIV/0!
hsa_miR_4796_5p	1	1	1	1	1	1	1	1	1	1.72	1	1	1	1	1	1	1	1	1.06545	0.170447	1.144	0.18695
hsa_miR_4797_3p	1	1.88	1	1	1	1	1	1	1	1	1	1	1	1	1	1.65333	1	1	0.819119	0.255372	0.901804	0.181609
hsa_miR_4797_5p	1	1.56	1	2.95	1	1.41	1	1	1	2.19	1	1	1	1	1	1	3.38	1.84	1.18054	0.246251	0.80564	0.267079
hsa_miR_4798_3p	1	1	1	1	1	0.2	2.13333	1	1	1	1	1	1	1	1	1	1	1	1	#DIV/0!	1	#DIV/0!
hsa_miR_4798_5p	1	1	1	1	1	1	3.00333	1	1	1	1	1	1	1	1	1	1	1	1	#DIV/0!	1	#DIV/0!
hsa_miR_4799_3p	1	1	1	1	1	1	1	1	1	1	1	1	1	1	1	1	1	1	1	#DIV/0!	1	#DIV/0!
hsa_miR_4799_5p	1	1	1	1	1	1	1	1	1	1	1	1	1	1	1	1	1	1	1	#DIV/0!	1	#DIV/0!
hsa_miR_4800_3p	4.86	6.05	5.74	5.85	3.72667	4.52	5.27333	5.22	5.48	3.72	1	6.07333	4.72	2.89	4.73667	4.65333	4.21	3.37	0.754682	0.0191877	1.04931	0.421345
hsa_miR_4800_5p	5.39	4.08	5.42	4.85	3.79667	3.61	4.65333	5.5	4.17	4.72	4.19	4.09333	4.59	4.04	4.22667	4.40333	1	4.63	0.834544	0.101731	1.18864	0.145148
hsa_miR_4801	1	1	1	1	1	1	1	1	1	1	1	1	1	1	1	1	1	1	1	#DIV/0!	1	#DIV/0!
hsa_miR_4802_3p	1	1	1	1	1	0.19	1	1	1	1.52	1	1	1	1	1	1	1	1	1.04727	0.170447	1.104	0.18695
hsa_miR_4802_5p	1	1	1	1	1	2.13	1	1	1	1	1	1	1	1	1	1	1	1	1	#DIV/0!	1	#DIV/0!
hsa_miR_4803	1	1	1	1	1	0.85	1.96333	2.63	1	1	1	1	1	1	1	1	1	1	1.14818	0.170447	1.326	0.18695
hsa_miR_4804_3p	3.09	3.19	2.9	2.95	1	1.73	3.12333	1	3.26	2.61	1	1	3.49	1	1	3.43333	1	1	0.588037	0.00211322	0.974428	0.47459
hsa_miR_4804_5p	1	1	1	1	1	1.23	1	1	1	1	1	1	1	1	1	1	1	1	1	#DIV/0!	1	#DIV/0!
hsa_miR_483_3p	4.87	4.22	5.12	5.35	4.73667	3.44	4.37333	3.11	5.06	4.03	3.39	4.92333	4.27	3.97	5.02667	4.89333	1	4.2	0.842045	0.0635691	1.05377	0.389124
hsa_miR_483_5p	5.31	5.15	5.67	5.81	4.72667	3.77	4.84333	5.26	4.19	3.85	3.73	4.84333	4.8	3.46	4.40667	5.16333	3.47	4.94	0.813504	0.00157504	1.0003	0.498777
hsa_miR_484	4.94	4.7	5.31	5.18	4.60667	4.16	4.86333	4.8	5.36	4.41	4.52	4.97333	4.52	4.44	5.26667	5.33333	4.44	4.68	0.962177	0.21181	1.00683	0.447139
hsa_miR_485_3p	4.17	1	3.19	3.02	3.52667	1.94	3.35333	3.12	3.27	2.59	1	3.24333	1	1	4.30667	4.21333	1	3.52	0.922031	0.422935	1.05505	0.434159
hsa_miR_485_5p	3.97	2.53	3.86	1	2.68667	2.37	3.64333	1	3.43	3.04	1	2.83333	1	1	3.29667	0	1	1.7	0.508073	0.0178242	1.69621	0.107171
hsa_miR_486_3p	8.59	8.15	9.08	8.68	7.90667	7.72	7.71333	8.29	8.09	7.8	8.76	7.90333	8.36	7.89	7.89667	7.71333	7.65	7.83	0.931448	0.0731144	1.03532	0.102149
hsa_miR_486_5p	7.04	6.03	7.43	6.48	6.00667	7.07	5.15333	7.71	7.87	6.66	6.84	6.47333	6.78	6.69	6.04667	6.57333	7.08	5.49	0.987317	0.431779	1.10357	0.0535854
hsa_miR_487a_3p	1	1	1	1	1	0.48	1	1	1	1	1	1	1	1	1	1.44333	1	1	1.0403	0.170447	0.931195	0.181609
hsa_miR_487a_5p	2.57	1	1	1	2.21667	1	2.10333	1	2.87	3.21	1	3.10333	1	1	3.30667	3.41333	1	2.63	1.40442	0.189812	1.08664	0.402768
hsa_miR_487b_3p	1	1	1	1	1	1	2.15333	1	2.52	2.2	1	1	1	1	1	1	1	1	1.24727	0.085065	1.544	0.0908622
hsa_miR_487b_5p	2.76	2.72	2.88	4.06	2.23667	3.11	4.66333	3.07	2.85	3.11	3.41	3.57333	1	1	2.71667	3.93333	1	4.02	0.968356	0.404067	1.40571	0.0943298
hsa_miR_488_3p	1	1	1	1	1	1	1	1	1	1	1	1	1	1	1	1	1	1	1	#DIV/0!	1	#DIV/0!
hsa_miR_488_5p	2.33	1	1	1	1	1	3.53333	2.62	1	1	1	2.93333	1	1	1	1.49333	1	2.36	1.03338	0.464448	1.30696	0.222748
hsa_miR_489_3p	2.66	1	1	1	1	0.37	1	1	1	1	1	1	1	1	1	1	1	1	0.643777	0.211325	1	#DIV/0!
hsa_miR_489_5p	1	1	1	1	1	1	1	1	2.1	1	1	1	1	1	1	1	1	1	1.1	0.170447	1.22	0.18695
hsa_miR_490_3p	2.89	2.9	1	1	1	1	2.10333	1	2.84	1	3.3	1	1	3.1	1	4.87333	3.91	1	0.964922	0.461253	0.736932	0.236027
hsa_miR_490_5p	1	2.96	1	1	1	1	1	1	1	1	1	1	1	1	1	1.25333	1	1	0.618768	0.218241	0.959488	0.181609
hsa_miR_491_3p	1	1	1	1	1	1	1	1	1	1	1	1	1	1	1	1	1	1	1	#DIV/0!	1	#DIV/0!
hsa_miR_491_5p	5.96	4.73	5.74	5.72	5.75667	4.89	6.56333	5.5	4.98	4.75	5.29	5.87333	5.11	4.53	5.87667	6.31333	5.02	6.29	0.988214	0.443871	0.955703	0.258099
hsa_miR_492	3.76	3.59	1	1	1	1.97	1	3.3	1	2.99	1	1	1	1	1	2.16333	1	1.85	0.565161	0.153029	1.39118	0.199539
hsa_miR_493_3p	1	1	1	1	1	1	2.70333	1	1	2.09	1	1	1	1	1	1	1	1	1.09909	0.170447	1.218	0.18695
hsa_miR_493_5p	1	2.69	1	1	1	2.79	1	2.53	1	1.89	1	1	1	1	1	1	2.73	1	0.880985	0.389861	1.15188	0.328543
hsa_miR_494_3p	3.35	1	4.11	3.89	4.14667	3.34	3.50333	3.06	3.34	3.08	1	5.02333	1	3.17	3.62667	5.45333	1	4	1.08812	0.41349	1.0194	0.476184
hsa_miR_494_5p	1	1	1	1	1	1	1	1	2.79	1	1	1	1	1	1	1	1	2.58	1.30636	0.0839008	1.07493	0.418425
hsa_miR_495_3p	1	1	1	1	1.87667	1	1	1	2.77	1	1	1	1	1	1	1.52333	1	1	1.20848	0.115105	1.24538	0.250365
hsa_miR_495_5p	4.91	3.27	4.91	1	1	1.13	1	3.91	3.5	5	4.21	1	1	1	2.73667	3.63333	1	2.79	0.62046	0.0324353	1.73882	0.05543
hsa_miR_496	1	1	1	1	1	1	1	1	1	1	1	1	1	1	1	1	1	1	1	#DIV/0!	1	#DIV/0!
hsa_miR_497_3p	1	2.48	1	1	1	1	1	1	1	1	1	1	1	1	1	1	1	1	0.669643	0.211325	1	#DIV/0!
hsa_miR_497_5p	1	1	1	1	1	1.93	2.25333	1	1	1	1	1	1	1	2.37667	2.60333	1	1	1.27091	0.0841237	0.668151	0.0881139
hsa_miR_498	6.39	5.68	6.65	6.52	5.01667	5.18	5.89333	6.38	6.29	5.52	6.34	5.95333	5.87	4.59	5.84667	5.92333	5.31	5.56	0.926331	0.125055	1.10514	0.0282149
hsa_miR_4999_3p	1	1	1	1	1	1	1	1	1	1	1	1	1	1	1	1	1	1	1	#DIV/0!	1	#DIV/0!
hsa_miR_4999_5p	1	1	1	1	1	1	1	1	1	1	1	1	1	1	1	1	1	1	1	#DIV/0!	1	#DIV/0!
hsa_miR_499a_3p	1	1	1	1	1	1	1	1	1	1	1	1	1	2.65	1	1	1	1	1.15	0.170447	0.784314	0.181609
hsa_miR_499a_5p	1	1	1	1	1	1	1	1	1	1	1	1	1	1	1	1	1	1	1	#DIV/0!	1	#DIV/0!
hsa_miR_499b_3p	2.35	1	1	1	1	-0.25	1	1	2.57	1	1	1	1	1	1	1	1	1	0.788088	0.285794	1.314	0.18695
hsa_miR_499b_5p	1	1	1	1	1	1	1	1	1	1	1	1	1	1	1	1	1	1	1	#DIV/0!	1	#DIV/0!
hsa_miR_5000_3p	1	1	1	1	1	-0.19	1	1	1	1	1	1	1	1	1	1	1	1	1	#DIV/0!	1	#DIV/0!
hsa_miR_5000_5p	1	1	1	1	1	1	1	1	1	1	1	1	1	1	1	1	1	1	1	#DIV/0!	1	#DIV/0!
hsa_miR_5001_3p	2.59	1	1	1	1	1	1	3.03	2.17	1.41	1	1	1	1	1	1	1	2.62	0.964349	0.465553	1.35591	0.185626
hsa_miR_5001_5p	8.51	8.47	8.84	8.6	7.10667	7.53	7.57333	8.23	8.31	7.89	8.33	8.35333	7.72	7.19	7.87667	8.26333	7.54	7.45	0.920569	0.00244327	1.07159	0.0071419
hsa_miR_5002_3p	3.74	2.54	3.53	3.03	2.16667	2.2	3.68333	2.54	2.3	3.42	1	3.08333	3.54	1	2.45667	3.78333	1	3.31	0.762673	0.0843006	0.981577	0.472819
hsa_miR_5002_5p	1	1	1	1	1	1	1	1	1	1	1	1	1	1	1	1	1	1	1	#DIV/0!	1	#DIV/0!
hsa_miR_5003_3p	1	1	1	1	1	1	1	1	1	1	1	1	1	1	1	1	1	1	1	#DIV/0!	1	#DIV/0!
hsa_miR_5003_5p	1	1	1	1	1	1	1	1	1	1	1	1	1	1	1	1	1	1	1	#DIV/0!	1	#DIV/0!
hsa_miR_5004_3p	1	1	1	1	1	1.98	1	1	1	1	1	1	1	1	1	1	1	1	1	#DIV/0!	1	#DIV/0!
hsa_miR_5004_5p	2.72	1	1	1	1	1.14	1	1	1	1	1	1	1	1	1	1	1	1.65	0.673151	0.232365	0.902256	0.181609
hsa_miR_5006_3p	1	1	1	1	1	0.13	2.35333	1	1	1	1	1	1	1	2.80667	1	1	2.29	1.28152	0.0866895	0.659582	0.0910182
hsa_miR_5006_5p	5.58	5.02	5.52	5.64	4.51667	4.91	4.94333	6.54	4.73	4.85	1	4.59333	3.73	4.03	3.93667	5.02333	4.8	5.09	0.817561	0.0239389	0.979181	0.46296
hsa_miR_5007_3p	1	1	1	1	1	1	1	1	1	1	1	1	1	1	1	1	1	1	1	#DIV/0!	1	#DIV/0!
hsa_miR_5007_5p	1	1	1	1	1	1	1	1	1	1	1	1	1	1	1	1	1	1	1	#DIV/0!	1	#DIV/0!
hsa_miR_5008_3p	3.67	3.14	1	2.86	2.44667	1.05	2.67333	1	3.17	1	3.87	2.84333	1	1	2.69667	1.94333	1	2.87	0.781981	0.284795	1.3568	0.197157
hsa_miR_5008_5p	5.74	5.68	6.22	5.83	4.88667	4.89	4.95333	5.57	7.4	5.17	5.58	5.40333	5.54	4.7	5.23667	5.32333	5.07	5.24	0.931251	0.0842617	1.12337	0.0948956
hsa_miR_5009_3p	1	1	1	1	1	1	1	1	1	1	1	1	1	3.22	1	1	1	1	1.20182	0.170447	0.729927	0.181609
hsa_miR_5009_5p	1	1	1	1	1	1	1	1	1	1	1	1	1	1	1	1	1	1	1	#DIV/0!	1	#DIV/0!
hsa_miR_500a_3p	1	2.38	1	1	1	1	1	1	2.24	3.33	1	1	1	1	1	3.02333	1	1	1.03321	0.466324	1.28176	0.267035
hsa_miR_500a_5p	1	1	1	1	1	1	1	1	1	1	1	1	1	1	1	1.42333	1	1	1.03848	0.170447	0.934094	0.181609
hsa_miR_500b_3p	3.74	2.83	3.7	3.77	1	3.42	3.49333	3.97	3.85	3.54	1	1	3.3	1	1	1.45333	1	2.74	0.633443	0.0150944	1.52783	0.144399
hsa_miR_500b_5p	1	1	1	1	1	1	1	1	1	1	1	1	1	1	1	1	1	1	1	#DIV/0!	1	#DIV/0!
hsa_miR_5010_3p	2.98	3.13	3.74	4.35	2.42667	2.29	3.83333	3.94	3.15	2.8	1	2.99333	1	1	1	3.15333	1	3.51	0.679649	0.0169496	1.56236	0.091363
hsa_miR_5010_5p	6.41	6.29	5.95	6.09	5.27667	4.92	5.91333	5.84	5.83	5.26	5.35	5.15333	5.42	4.91	5.23667	5.18333	4.83	5.71	0.858738	0.00243329	1.05209	0.10138
hsa_miR_5011_3p	1	1	1	1	1	1	1	1	1	1	1	1	1	1	1	1	1	1	1	#DIV/0!	1	#DIV/0!
hsa_miR_5011_5p	1	1	1	1	1	0.79	1	1	1	1	1	1	1	1	1	1	1	1	1	#DIV/0!	1	#DIV/0!
hsa_miR_501_3p	2.64	1	1	1	1	1.47	1	1	2.04	1	1	1	1	1	1	1	1	1	0.70768	0.248225	1.208	0.18695
hsa_miR_501_5p	2.67	1	1	1	1	0.48	1	1	1	1.97	1	1	1	1	1	1.69333	1	1	0.739537	0.271986	1.07032	0.369498
hsa_miR_502_3p	1	1	1	1	1	2.73	1	1	1	2.51	1	1	1	1	1	2.38333	1	1	1.26303	0.08367	1.05806	0.427799
hsa_miR_502_5p	1	1	1	1	1	1	1	1	1	2.86	1	1	1	1	1	1.89333	1	1	1.2503	0.0973902	1.1942	0.300224
hsa_miR_503_3p	3.97	2.64	2.75	3.41	1	2.67	2.96333	1	3.21	2.94	1	1	1	1	1	3.46333	1	2.81	0.565948	0.0279857	1.06879	0.433801
hsa_miR_503_5p	1	1	2.8	3.73	1	1	1	1	2.18	1	1	1	1	1	3.75667	1	1	1	0.848674	0.368814	0.846898	0.33886
hsa_miR_504_3p	5.96	5.83	5.88	5.59	5.14667	4.68	6.35333	5.35	5.63	5.52	6.1	5.75333	4.38	4.52	5.35667	6.13333	4.32	5.86	0.909451	0.0121681	1.11299	0.0733423
hsa_miR_504_5p	1	1.84	1	1	1	1	1	1	1	2.56	3.45	2.86333	1	1	1	1.45333	1	1	1.23059	0.239975	2.0219	0.0463246
hsa_miR_5047	1	1	1	1	1	1	1	1	1	1	1	1	1	1	1	1	1	1	1	#DIV/0!	1	#DIV/0!
hsa_miR_505_3p	1	1	1	1	1	1	1	1	1	2.47	1	1	1	1	1	2.68333	1	1	1.28667	0.0839821	1.0105	0.487174
hsa_miR_505_5p	3.8	2.96	3.91	1	1	3.84	2.14333	1	3.78	3.1	3.29	3.14333	1	2.71	2.89667	2.58333	3.01	1	0.703246	0.0219844	1.30121	0.156404
hsa_miR_506_3p	1	1	2.85	1	1	1	2.56333	1	2.27	1	1	1	1	1	1	1	1	1	0.689972	0.251646	1.254	0.18695
hsa_miR_506_5p	1	1	1	1	0	1	4.28333	1	1	1	1	1	1	1	1	1	1	1	1	#DIV/0!	1	#DIV/0!
hsa_miR_507	1	1.72	1	1	1	1	1	1	1	1	1	1	1	1	1	2.28333	1	1	0.900538	0.337594	0.823799	0.181609
hsa_miR_508_3p	1	1	1	1	1	1.2	1	1	1	1	1	1	1	1	1	1	1	1	1	#DIV/0!	1	#DIV/0!
hsa_miR_508_5p	2.74	3.17	1	1	4.14667	2.56	5.44333	2.56	3.21	2.12	1	3.90333	1	1	4.01667	4.37333	1	4.43	1.12933	0.363465	0.970417	0.465887
hsa_miR_5087	1	1	1	1	1	1	1	1	1	1	1	1	1	1	1	1	1	1	1	#DIV/0!	1	#DIV/0!
hsa_miR_5088_3p	3.81	3.2	3.81	4.34	3.19667	2.48	4.25333	3.87	3.73	3.81	1	3.31333	3.69	2.97	3.59667	4.15333	1	3.42	0.870946	0.128647	1.00202	0.496548
hsa_miR_5088_5p	4.83	4.76	5.18	4.96	4.08667	4.12	4.98333	4.33	4.48	3.79	4.55	4.62333	4.44	3.04	4.34667	5.02333	2.84	4.49	0.848526	0.00532035	1.08056	0.216278
hsa_miR_5089_3p	1	1	1	1	1	1	1	1	1	1	1	1	1	1	1	1	1	1	1	#DIV/0!	1	#DIV/0!
hsa_miR_5089_5p	1	1	1	1	1	2.65	1	1	1	1	1	1	1	1	1	1	1	1	1	#DIV/0!	1	#DIV/0!
hsa_miR_5090	8.05	7.45	8.21	8.47	7.55667	6.94	7.56333	8.24	7.91	7.24	7.49	7.76333	7.77	6.59	7.51667	7.96333	7.01	7.45	0.954066	0.128701	1.04677	0.115373
hsa_miR_5091	1	1	1	1	1	1.46	1	1	1	2.33	1	1	1	1	1	1	1	1	1.12091	0.170447	1.266	0.18695
hsa_miR_5092	1	1	1	2.87	1	1.42	1	1	2.19	2.29	1	1	1	1	1	1.79333	1	1	1.29758	0.0442483	1.3213	0.159198
hsa_miR_5093	2.47	1	1	1	1	1.94	1.92333	1	2.26	3.98	1	1	1	1	1	1	1	1	0.929835	0.431855	1.848	0.110773
hsa_miR_509_3_5p	3.16	1	1	1	1	1	1	1	1	1	1	1	1	1	1	1	1	1.75	0.621036	0.230558	0.888889	0.181609
hsa_miR_509_3p	1	1	1	1	1	1	1	1	1	1	1	1	1	1	1	1	1	1	1	#DIV/0!	1	#DIV/0!
hsa_miR_5094	1	2.3	1	1	1	1	1	1	2.49	1.88	1	1	1	1	1	1	1	1	0.847992	0.336532	1.474	0.098074
hsa_miR_5095	3.29	3.75	3.64	4.2	1.86667	3.06	3.80333	4.74	4.34	3.47	1	3.40333	1	3.98	1	3.69333	3.78	3.01	0.853337	0.129853	1.23572	0.236826
hsa_miR_509_5p	1	1	1	1	1	1	1	1	1	1	1	1	1	1	1	1	1	1	1	#DIV/0!	1	#DIV/0!
hsa_miR_5096	4.68	5.01	4.96	5.61	3.89667	5.08	4.10333	5.54	4.87	3.97	1	4.25333	3.94	4.43	2.73667	4.81333	5.15	4.71	0.845424	0.0420663	0.913887	0.340868
hsa_miR_5100	11.49	11.05	11.33	11.6	9.39667	11.3	8.39333	11.74	10.96	11.46	10.14	10.8433	11.47	11.17	10.0867	10.4233	10.91	9.33	0.954452	0.0328359	1.04389	0.150581
hsa_miR_510_3p	1	1	1	1	1	0.11	1	1	1	1	1	1	1	1	1	1	1	1	1	#DIV/0!	1	#DIV/0!
hsa_miR_510_5p	1	1	1	1	1	2.92	1	1	1	1.38	1	1	1	1	1	1	1	1	1.03455	0.170447	1.076	0.18695
hsa_miR_511_3p	2.36	1	1	1	1	1	1	1	1	1	1	1	1	1	1	1	1	1	0.688073	0.211325	1	#DIV/0!
hsa_miR_511_5p	1	3.73	1	1	1	1.53	2.08333	1	2.98	3.15	1	1	1	1	1	1	3.16	1.98	0.869586	0.407427	1.19869	0.320662
hsa_miR_512_3p	1	1	1	1	1	0.92	3.16333	1	2.77	1	1	1	1	1	1	1	1	1	1.16091	0.170447	1.354	0.18695
hsa_miR_512_5p	2.97	1	1	1	1	1	3.17333	1	2.39	2.8	1	2.43333	1	1	1	2.97333	1	2.35	1.03969	0.466139	1.23861	0.249666
hsa_miR_513a_3p	1	1	1	1	1	1	1	1	1	2.86	1	2.69333	1	1	1	1	1	1	1.32303	0.0837033	1.71067	0.0892167
hsa_miR_513a_5p	3.51	2.32	4.15	4.29	3.05667	3.32	3.22333	2.75	3.25	4.17	1	4.20333	1	2.63	3.13667	4.22333	1	3.07	0.831663	0.219689	1.22497	0.246135
hsa_miR_513b_3p	1	1	1	1	1	1	1	1	1	1	1	1	1	1	1	1	1	1	1	#DIV/0!	1	#DIV/0!
hsa_miR_513b_5p	1	1	1	1	1	1	2.56333	1	1	1	3.09	1	1	1	1	1	1	1	1.19	0.170447	1.418	0.18695
hsa_miR_513c_3p	1	1	1	1	1	1	1	1	1	1	1	1	1	1	1	1	1	1	1	#DIV/0!	1	#DIV/0!
hsa_miR_513c_5p	1	1	1	1	1	1	1	1	2.41	1	1	1	1	1	1	1	1	1	1.12818	0.170447	1.282	0.18695
hsa_miR_514a_3p	1	1	1	1	1	1.01	1	1	1	1	1	1	1	1	1	1	1	1	1	#DIV/0!	1	#DIV/0!
hsa_miR_514a_5p	1	1	1	1	1	1	3.77333	1	1	1	1	1	1	1	1	1	3.29	1	1.20818	0.170447	0.723764	0.181609
hsa_miR_514b_3p	1	1	1	1	1	1	1	1	1	1	1	1	1	1	1	1	1	1	1	#DIV/0!	1	#DIV/0!
hsa_miR_514b_5p	5.25	3.89	4.94	4.58	2.91667	4.22	4.01333	4.01	4.75	4.2	1	3.37333	4.32	4.19	4.33667	4.08333	3.49	3.85	0.80585	0.0705555	0.857025	0.215996
hsa_miR_515_3p	1	1	1	1	1	0.33	2.52333	1	1	2.5	1	1	1	1	1	1	1	1	1.13636	0.170447	1.3	0.18695
hsa_miR_515_5p	1	1	2.85	3.4	1	2.88	1	2.71	2.54	1.8	3.49	1	1	1	1	1	3.88	2.46	1.23037	0.314128	1.33926	0.195787
hsa_miR_516a_5p	1	1	1	2.76	2.83667	0.35	1	1	1	1.47	4.78	3.55333	1	1	1	2.92333	1	3.39	2.01061	0.0180739	1.37337	0.248532
hsa_miR_516b_3p_hsa_miR_516a_3p	1	1	2.92	3.21	1	1.7	1.89333	1	1	1	1	1	1	1	2.61667	1	1	1	0.699372	0.262191	0.787746	0.181609
hsa_miR_516b_5p	1	1	1	1	1	3.07	1	1	1	1	1	2.39333	1	2.72	1	1	1	1	1.28303	0.0847347	0.993782	0.492237
hsa_miR_517_5p	1	1	3.1	3.01	1	0.4	1	1	1	2.98	1	1	1	1	1	1	4.55	1	0.883957	0.408546	0.877068	0.395051
hsa_miR_517a_3p_hsa_miR_517b_3p	1	1	3.42	1	2.01667	1	2.42333	1	2.73	2.22	1	1	1	1	3.57667	1	1	1	0.8316	0.374612	1.11232	0.391727
hsa_miR_517c_3p	1	1	1	1	1	1	2.11333	1	1	1	1	1	1	1	1	1	1	1	1	#DIV/0!	1	#DIV/0!
hsa_miR_5186	1	1	1	1	1	1	1	1	1	1	1	1	1	1	1	1	1	1	1	#DIV/0!	1	#DIV/0!
hsa_miR_5187_3p	1	1	1	1	1	0.79	2.88333	2.72	2.82	2.62	1	1	1	1	1	1.89333	1	1	1.5503	0.0225749	1.76867	0.0529049
hsa_miR_5187_5p	2.41	2.35	1	1	1	3.09	1	1	2.39	2.23	1	1	1	1	1	2.75333	2.95	2.61	0.896465	0.364198	0.80825	0.249164
hsa_miR_5188	3.42	1	1	1	1	1	1	3.11	2.2	1	1	1	1	1	1	1	1	1	0.72006	0.299527	1.662	0.0993259
hsa_miR_5189_3p	4.36	4.22	4.31	4.66	3.24667	3.16	4.03333	4.43	4.76	4.16	2.94	4.13333	4.15	3.3	3.43667	3.85333	1	3.97	0.849143	0.0312529	1.24343	0.0972935
hsa_miR_5189_5p	4.59	3.72	4.87	4.42	3.45667	4.02	4.02333	4.53	3.27	4.4	4.36	4.62333	3.59	3.59	3.97667	4.42333	3.15	4.38	0.91654	0.204672	1.09996	0.131005
hsa_miR_518a_3p	1	1.64	1	1	1	1	2.70333	1	1	1	1	2.53333	1	1	1	2.35333	3.65	1.65	1.28771	0.169517	0.73592	0.201064
hsa_miR_518b	2.94	2.33	1	3.66	2.98667	2.08	3.37333	1	3.57	1	1	3.18333	1	2.91	3.18667	3.21333	1	1	0.959693	0.453381	0.950772	0.44822
hsa_miR_518c_3p	1	1	3.17	1	1	1	1	1	1	2.4	1	2.43333	1	2.88	1	2.07333	1	1	0.885528	0.407645	1.04989	0.439848
hsa_miR_518c_5p	4.61	3.25	4.47	4.88	1	3.52	3.89333	2.87	4.66	4.64	1	3.81333	3.78	4.21	3.14667	3.71333	1	3.21	0.797242	0.100491	1.06925	0.398664
hsa_miR_518d_3p	1	1	1	1	2.69667	1	1	1	1	2.97	1	2.63333	1	1	1	1.65333	1	1	1.38697	0.0546073	1.5517	0.122567
hsa_miR_518e_3p	1	2.63	1	3.03	1	1	1	1	1	1	1	1	1	1	2.64667	2.78333	1	1	0.84999	0.360496	0.636267	0.0875555
hsa_miR_518f_3p	2.5	2.19	1	1	2.37667	1	1	1	1	1	1	1	1	1	1	1.48333	1	1	0.550407	0.10109	0.92545	0.181609
hsa_miR_518f_5p	1	1.51	1	1	1	2.11	2.52333	1	1	2.38	1	1	1	2.86	1	2.74333	3.52	1	1.43771	0.0802765	0.631509	0.104504
hsa_miR_5190	3.27	2.18	4	3.92	1.97667	2.35	3.43333	1	3.19	3.25	3.19	3.25333	3.39	3.61	1	3.07333	1	2.45	0.819817	0.20742	1.14712	0.299039
hsa_miR_5191	1	2.1	1	1	1	1	1	1	1	1	1	1	1	1	1	1	1	1	0.731707	0.211325	1	#DIV/0!
hsa_miR_5192	1	1	2.9	1	1	2.07	2.65333	1	1	2.61	1	1	1	2.79	1	1.43333	3.37	2.37	1.03377	0.470834	0.663026	0.113912
hsa_miR_5193	4.07	2.33	4.33	3.97	3.87667	3.3	3.36333	3.19	3.18	2.54	1	4.51333	1	1	4.15667	3.75333	1	2.69	0.712277	0.12145	1.27265	0.237084
hsa_miR_5194	1	2.95	1	1	1	3.27	1	1	2.92	2.18	1	2.79333	1	1	1	2.78333	1	1	0.973921	0.47764	1.52531	0.111665
hsa_miR_5195_3p	6.89	5.64	6.86	7.07	6.30667	5.58	6.14333	6.81	6.74	6.15	6.8	6.20333	6.8	5.62	6.02667	6.38333	5.63	6.01	0.972948	0.359684	1.07606	0.0422228
hsa_miR_5195_5p	3.78	1	1	1	1	3.35	2.01333	1	2.94	1.83	1	1	1	1	1	2.23333	2.69	1	0.787669	0.352951	1.0449	0.447892
hsa_miR_5196_3p	4.87	4.32	4.14	5.29	4.25667	3.01	4.19333	4.54	4.8	3.95	1	3.99333	1	3.56	4.46667	4.99333	1	4.4	0.771397	0.040334	1.12976	0.342371
hsa_miR_5196_5p	6.53	6.39	6.8	7.04	5.89667	5.21	6.03333	6.48	6.55	5.79	6.08	6.44333	5.52	5.09	6.09667	6.55333	5.1	6.34	0.913378	0.0101509	1.08392	0.0712576
hsa_miR_5197_3p	1	1	1	1	1	1	1	1	1	1	1	1	1	1	1	1	1	1	1	#DIV/0!	1	#DIV/0!
hsa_miR_5197_5p	1	1	1	1	1	1	1	1	1	2.94	1	1	1	1	1	1	1	1	1.17636	0.170447	1.388	0.18695
hsa_miR_519a_3p	1	1	1	1	1	0.17	1	1	1	3.08	1	1	1	1	1	1	1	1	1.18909	0.170447	1.416	0.18695
hsa_miR_519b_3p	2.99	1	1	1	1	0.52	1	1	1	1	1	1	1	1	1	1	1	1	0.601202	0.211325	1	#DIV/0!
hsa_miR_519c_3p	1	1	1	1	1	2.48	1	1	1	1	1	1	1	1	1	1	1	1	1	#DIV/0!	1	#DIV/0!
hsa_miR_519c_5p_hsa_miR_523_5p_hsa_miR_518e_5p_hsa_miR_522_5p_hsa_miR_519a_5p_hsa_miR_519b_5p	4.25	3.19	3.22	1	1	4.04	1	1	3.11	3.65	3.72	3.01333	1	2.88	2.97667	2.95333	4.08	2.61	0.792939	0.0827934	1.05406	0.411084
hsa_miR_519d_3p	4.04	1	1	1	2.24667	1.93	3.67333	1	2.95	1.95	1	1	1	2.67	2.58667	3.15333	1	2.89	0.957255	0.47066	0.712782	0.13971
hsa_miR_519d_5p	3.87	3.36	3.94	1	1	2.42	3.98333	2.9	2.91	3.35	3.52	3.30333	1	3.17	2.34667	2.89333	3.09	2.41	0.754293	0.00560559	1.28638	0.043096
hsa_miR_519e_3p	3.05	2.05	1	1	1	1.76	1	1	1	1	1	1	1	1	1	1	1	1.99	0.536066	0.125161	0.858369	0.181609
hsa_miR_519e_5p	1	1	1	1	1	1.8	1	1	1	3.75	1	1	1	1	2.47667	1.99333	1	1	1.47455	0.0569257	1.09799	0.414387
hsa_miR_520a_3p	1	1	1	1	1	0.02	1.93333	1	1	2.84	1	1	1	1	1	2.08333	1	1	1.26576	0.0911594	1.15878	0.331931
hsa_miR_520a_5p	3.32	2.63	1	1	1	1	1	1	1	1	1	1	1	1	1	1	1	1	0.431655	0.0978414	1	#DIV/0!
hsa_miR_520b	1	1	1	1	1	2.02	2.48333	1	1	1	3.18	1	1	1	1	1	1	1	1.19818	0.170447	1.436	0.18695
hsa_miR_520c_3p	1	2.53	1	1	1	2.69	1	1	3.18	1	1	1	1	1	1	1	1	1	0.793498	0.306814	1.436	0.18695
hsa_miR_520d_3p	1	1	1	1	1	1.76	1	1	2.32	2.05	1	1	1	1	2.36667	1	1	1	1.3397	0.0419055	1.20054	0.263057
hsa_miR_520d_5p	2.84	1	3.52	4.03	2.52667	2.34	2.83333	2.9	3.81	2.49	5.06	3.69333	1	3.71	2.85667	3.20333	3.25	1	1.22184	0.28047	1.43435	0.0665386
hsa_miR_520e	2.83	3.13	1	1	1	1	1	1	2.95	1	1	1	1	1	1	1	1	1.71	0.535266	0.121066	1.24292	0.268058
hsa_miR_520f_3p	1	1	1	1	1	1.18	1	1	1	1	1	1	1	1	1	1	1	1	1	#DIV/0!	1	#DIV/0!
hsa_miR_520f_5p	3.94	1	3.92	3.47	1.81667	4.44	1	1	3.03	3.52	4.12	2.86333	3.83	3.26	3.48667	1.78333	3.87	2	1.00852	0.491129	0.956665	0.421795
hsa_miR_520g_3p	1	1	1	1	1	1.59	2.08333	1	2.18	1	1	1	1	1	1	2.35333	1	1.82	1.30485	0.0443247	0.907341	0.35799
hsa_miR_520g_5p	1	1	1	1	1	1	1	1	1	1	1	1	1	1	1	1	1	1	1	#DIV/0!	1	#DIV/0!
hsa_miR_520h	1	1	1	1	1	1	1	3.35	1	1.99	1	3.72333	1	1	1	3.16333	1	2.59	1.89242	0.011917	1.36118	0.213899
hsa_miR_521	2.4	2.21	1	1	1	0.71	1	1	2.85	1	1	1	1	1	1	1.93333	1	1	0.67007	0.146224	1.18558	0.307197
hsa_miR_522_3p	1	1	1	1	1	1	1	1	1	1	1	1	1	1	1	1	1	1	1	#DIV/0!	1	#DIV/0!
hsa_miR_523_3p	1	1	1	1	1	1	1	1	1	1.53	1	3.00333	1	1	1	2.16333	2.77	1	1.49697	0.0301796	1.01194	0.486304
hsa_miR_524_3p	2.73	1.67	1	1	1	0.07	1	1	1	1.78	1	1	1	1	1	1.55333	1	1	0.622896	0.154546	1.05839	0.367898
hsa_miR_524_5p	1	1	1	1	1	3.33	1	1	1	2.54	1	1	1	3.08	1	1.39333	1	1	1.36485	0.0651384	0.9262	0.412637
hsa_miR_525_3p	1	1	1	1	1	-0.16	1	1	2.04	1.43	1	1	1	1	1	1	1	1	1.13364	0.102627	1.294	0.111716
hsa_miR_525_5p	1	1.47	1	2.91	1	2.15	3.03333	1	1	3.22	1	1	1	1	1	2.87333	2.88	2.36	1.44092	0.0717905	0.779604	0.253803
hsa_miR_526a_hsa_miR_520c_5p_hsa_miR_518d_5p	3.44	3.16	4.01	4.14	1	2.83	1.95333	3.73	4.1	3.52	1	2.71333	3.54	3.85	2.39667	3.10333	3.66	1	0.838317	0.0993375	1.02997	0.452073
hsa_miR_526b_3p	1	2.33	3.32	1	1	1.58	1	1	1	2.13	1	1	1	1	1	1	1	1	0.497471	0.118719	1.226	0.18695
hsa_miR_526b_5p	2.96	3.26	1	1	1	3.15	1	1	2.25	3.84	1	1	1	1	1	1	1	1	0.570008	0.139019	1.818	0.1091
hsa_miR_527_hsa_miR_518a_5p	2.81	3.61	1	3.28	2.51667	3.14	3.14333	1	3.55	1	4.45	2.92333	3.63	3.61	3.38667	2.71333	3.71	2.5	1.19358	0.305757	0.793248	0.198105
hsa_miR_532_3p	4.86	4.58	5.13	5.34	4.38667	3.75	5.07333	4.85	4.84	4.41	4.32	4.81333	4.27	3.18	4.21667	4.95333	3.13	4.33	0.88563	0.0266247	1.15781	0.0435745
hsa_miR_532_5p	1	1	1	1	1	1	1	1	1	1	1	1	1	1	1	1	1	1	1	#DIV/0!	1	#DIV/0!
hsa_miR_539_3p	1	1	1	1	1	-0.02	1	1	1	1	1	1	1	1	1	1	1	1	1	#DIV/0!	1	#DIV/0!
hsa_miR_539_5p	1	1	1	1	1	1	1	1	2.19	1.38	1	1	1	1	1	1	1	1	1.14273	0.112228	1.314	0.122845
hsa_miR_541_3p	1	1	2.99	1	1	1	1	1	1	1	1	1	1	1	1	1	1	1	0.601202	0.211325	1	#DIV/0!
hsa_miR_541_5p	1	1	1	1	1	0.03	1	1	1	1	1	1	1	1	1	1	1	1	1	#DIV/0!	1	#DIV/0!
hsa_miR_542_3p	1	1	1	1	1	1	1	1	1	1	1	1	1	1	1	1	1	1	1	#DIV/0!	1	#DIV/0!
hsa_miR_542_5p	4.92	4.11	5.17	4.89	3.64667	2.59	3.70333	5.24	4.62	3.77	1	1	4.08	3.24	2.50667	3.59333	1	3.78	0.649744	0.00679516	1.03055	0.464957
hsa_miR_543	1	1	1	1	1	1	1	1	1	1	1	1	1	1	1	1	1	1	1	#DIV/0!	1	#DIV/0!
hsa_miR_544a	1	1	1	1	1	1	1	1	1	1	1	1	1	1	1	1	1	1	1	#DIV/0!	1	#DIV/0!
hsa_miR_544b	1	1	1	1	1	0.35	1	1	1	1	1	1	1	1	1	1	1	1	1	#DIV/0!	1	#DIV/0!
hsa_miR_545_3p	1	1	1	1	1	0.69	1	1	1	1	3	1	1	1	1	1	1	1	1.18182	0.170447	1.4	0.18695
hsa_miR_545_5p	1	1	1	1	1	1	3.45333	1	1	1	1	1	1	1	1	1	1	1	1	#DIV/0!	1	#DIV/0!
hsa_miR_548a_3p	1	1.91	1	1	1	2.02	2.67333	1	1	1	1	1	1	1	1	1	3.46	1.91	1.00233	0.496991	0.640342	0.113397
hsa_miR_548a_5p	1	1	1	1	1	1	3.35333	1	1	1	1	1	1	1	1	1	1	1	1	#DIV/0!	1	#DIV/0!
hsa_miR_548aa_hsa_miR_548t_3p	1	1	1	1	1	1	1	1	1	1	1	1	1	1	1	1	1	1	1	#DIV/0!	1	#DIV/0!
hsa_miR_548ab	3.67	1.86	3.54	3.89	1	2.08	2.22333	1	3.47	2.98	1	1	1	3.09	1	1	1	1	0.527413	0.0562409	1.40173	0.216661
hsa_miR_548ac	1	1	1	1	1	0.16	1	1	1	1	1	1	1	1	1	1	1	1	1	#DIV/0!	1	#DIV/0!
hsa_miR_548ad_3p	2.54	1	1	1	1	1	1	1	1	1	1	1	1	1	1	1	1	1	0.660793	0.211325	1	#DIV/0!
hsa_miR_548ad_5p_hsa_miR_548ae_5p	1	1	1	1	1	1	1	1	1	1	1	1	1	1	1	1	1	1	1	#DIV/0!	1	#DIV/0!
hsa_miR_548ae_3p	1	1	1	1	1	2.02	1	1	1	1	1	1	1	1	1	1	1	1	1	#DIV/0!	1	#DIV/0!
hsa_miR_548ag	1	1	2.89	1	1	1	1	1	1	1	1	1	1	1	1	1	1	1	0.613497	0.211325	1	#DIV/0!
hsa_miR_548ah_3p	1	2.74	1	3.46	1	1	1	1	1	1	3.73	1	1	3.27	1	2.20333	1	1.69	1.02954	0.473713	0.912693	0.41461
hsa_miR_548ah_5p	1	1	1	1	1	1	1	1	1	1	1	1	1	1	1	1	1	1	1	#DIV/0!	1	#DIV/0!
hsa_miR_548ai_hsa_miR_570_5p	1	1	1	1	1	1	1	1	1	1	1	1	1	1	1	1	1	1	1	#DIV/0!	1	#DIV/0!
hsa_miR_548aj_3p	1	1	1	1	1	1	1	1	1	1	1	1	1	1	1	1	1	1	1	#DIV/0!	1	#DIV/0!
hsa_miR_548ak	1	1	1	1	1	-0.05	1	1	1	1	1	1	1	1	1	1	1	1	1	#DIV/0!	1	#DIV/0!
hsa_miR_548al	1	1	1	1	1	1	1	1	1	2.23	1	1	1	1	1	1	1	1	1.11182	0.170447	1.246	0.18695
hsa_miR_548am_3p	1	1	1	1	1	1	1	1	1	1	3.04	1	1	1	1	1	1	1	1.18545	0.170447	1.408	0.18695
hsa_miR_548an	1	1	1	1	1	1	2.97333	1	1	1	1	1	1	1	1	1	1	1	1	#DIV/0!	1	#DIV/0!
hsa_miR_548ao_3p	1	1	1	1	1	1	2.02333	1	1	1	1	1	1	1	1	1	1	1	1	#DIV/0!	1	#DIV/0!
hsa_miR_548ao_5p	1	1	1	1	1	1	1	1	1	1	1	1	1	1	1	1	1	1	1	#DIV/0!	1	#DIV/0!
hsa_miR_548ap_3p	1	1	1	1	1	2.14	1	1	1	1	1	1	1	1	1	1	1	1	1	#DIV/0!	1	#DIV/0!
hsa_miR_548ap_5p	1	1	1	1	1	1.04	1	1	1	1	1	1	1	1	1	1	1	1	1	#DIV/0!	1	#DIV/0!
hsa_miR_548aq_3p	1	1	1	1	1	0.31	1	1	1	1	1	1	1	1	1	1	1	1	1	#DIV/0!	1	#DIV/0!
hsa_miR_548aq_5p	1	1	1	1	1	1	1	1	1	1.81	1	1	1	1	1	1	1	1.74	1.14091	0.0836844	1.03442	0.427094
hsa_miR_548ar_3p	1	1	1	1	1	1	1	1	3.5	1	1	1	1	1	1	1	1	1	1.22727	0.170447	1.5	0.18695
hsa_miR_548ar_5p	1	2.6	1	1	1	1.29	1	1	2.85	1	1	1	1	1	1	1	1	1	0.761858	0.285275	1.37	0.18695
hsa_miR_548as_3p	1	1	1	1	1	0.58	1	1	1	3.54	1	1	1	1	1	1	1	1	1.23091	0.170447	1.508	0.18695
hsa_miR_548as_5p	1	1	1	1	1	3.08	1	1	2.7	1	4.13	1	1	1	1	1	2.75	1	1.59818	0.0489598	1.52206	0.186433
hsa_miR_548at_3p	1	1	1	1	1	1	1	1	1	1	1	1	1	3.4	1	1	1	1	1.21818	0.170447	0.714286	0.181609
hsa_miR_548at_5p	1	1	1	1	1	1	1	1	1	1	1	1	1	1	1	1	1	1	1	#DIV/0!	1	#DIV/0!
hsa_miR_548au_3p	1	1	1	1	1	1	1	1	1	1	1	1	1	1	1	1	1	1	1	#DIV/0!	1	#DIV/0!
hsa_miR_548au_5p	1	2.01	1	1	1	1	1	1	1	1	1	1	1	1	1	1	1	1	0.74813	0.211325	1	#DIV/0!
hsa_miR_548av_3p	1	1	1	1	1	-0.05	1	1	1	1	1	1	1	1	1	1	1	1	1	#DIV/0!	1	#DIV/0!
hsa_miR_548av_5p	1	1	1	1	1	1	1	1	1	1	1	1	1	1	1	1	1	1	1	#DIV/0!	1	#DIV/0!
hsa_miR_548aw	1	1	1	1	1	0.48	1	1	1	1	1	1	1	1	1	1	1	1	1	#DIV/0!	1	#DIV/0!
hsa_miR_548ax	5.99	1	1	1	1	1	1	1	1	1	1	1	1	1	1	1	1	1	0.375469	0.211325	1	#DIV/0!
hsa_miR_548ay_3p	1	1.93	1	1	1	1	1	1	1	1	1	1	1	1	1	1.52333	1	1	0.799676	0.24366	0.919775	0.181609
hsa_miR_548ay_5p	1	1	1	1	1	1	1	1	1	1	1	1	1	1	1	1	1	1	1	#DIV/0!	1	#DIV/0!
hsa_miR_548az_3p	1	1	1	1	1	1	1	1	1	1	1	1	1	1	1	1	1	1	1	#DIV/0!	1	#DIV/0!
hsa_miR_548az_5p	1	1	1	1	1	1	1	1	1	1	1	1	1	1	1	1	1	1	1	#DIV/0!	1	#DIV/0!
hsa_miR_548b_3p	1	1.6	1	1	1	2.17	1	1	1	1	1	1	1	1	1	1	1	2.17	0.92197	0.352599	0.83682	0.181609
hsa_miR_548b_5p	1	1	1	1	1	1	1	1	1	1	1	1	1	1	1	1	1	1	1	#DIV/0!	1	#DIV/0!
hsa_miR_548ba	1	1	1	1	1	1	1	1	1	1	1	1	1	1	1	1	1	1	1	#DIV/0!	1	#DIV/0!
hsa_miR_548bb_3p	1	1	1	1	1	1	1	1	1	1	1	1	1	1	1	1	1	1	1	#DIV/0!	1	#DIV/0!
hsa_miR_548bb_5p	1	1	1	1	1	1	1	1	1	1	1	1	1	1	1	1	1	1	1	#DIV/0!	1	#DIV/0!
hsa_miR_548c_3p	1	1	1	1	1	1	1	1	1	1	1	1	1	1	1	1	1	1	1	#DIV/0!	1	#DIV/0!
hsa_miR_548c_5p_hsa_miR_548o_5p_hsa_miR_548am_5p	1	1	1	1	1	1	1	1	1	1	1	1	1	1	1	1	3.07	1	1.18818	0.170447	0.743494	0.181609
hsa_miR_548d_3p	1	2.2	1	1	1	1	1	1	2.47	1	1	2.89333	1	1	1	1	1	1	0.932684	0.4235	1.67267	0.0911435
hsa_miR_548d_5p	1	1	1	1	1	1	1	1	1	1.72	1	1	1	1	1	1	1	1	1.06545	0.170447	1.144	0.18695
hsa_miR_548e_3p	1	1.51	1	1	1	1	1	1	1	1	1	1	1	1	1	1	1	1	0.854701	0.211325	1	#DIV/0!
hsa_miR_548e_5p	1	1	1	1	1	1	1	1	1	1	1	1	1	1	1	1	1	1	1	#DIV/0!	1	#DIV/0!
hsa_miR_548f_3p	2.69	3.22	1	1	1	1	1	1	1	2.67	1	1	1	1	1	1	1	1	0.500066	0.11174	1.334	0.18695
hsa_miR_548f_5p	1	1	1	1	1	1.71	1	1	1	1	1	1	1	1	1	1	1	1	1	#DIV/0!	1	#DIV/0!
hsa_miR_548g_3p	1	1	1	1	1	1	1	1	1	1.47	1	1	1	1	1	1	1	1	1.04273	0.170447	1.094	0.18695
hsa_miR_548g_5p_hsa_miR_548x_5p_hsa_miR_548aj_5p	1	1	1	1	1	1	1	1	1	1	1	1	1	1	1	1	1	1	1	#DIV/0!	1	#DIV/0!
hsa_miR_548h_5p	1	1	1	1	1	1.44	1	1	1	1	1	1	1	1	2.70667	1	1	1	1.15515	0.170447	0.778547	0.181609
hsa_miR_548i	1	1	1	1	1	1	1	1	1	1	1	1	1	1	1	1	1	1	1	#DIV/0!	1	#DIV/0!
hsa_miR_548j_3p	1	1	1	1	1	1	1	1	1	1	1	1	1	1	1	1	1	1	1	#DIV/0!	1	#DIV/0!
hsa_miR_548j_5p	1	1	1	1	1	1	1	1	1	1	1	1	1	1	1	1	1	1	1	#DIV/0!	1	#DIV/0!
hsa_miR_548k	1	1.88	1	1	1	1.07	1	1	1	1	1	1	1	1	1	1	1	1	0.773196	0.211325	1	#DIV/0!
hsa_miR_548l	1	1	1	1	1	1	1	1	1	1	1	1	1	1	1	1	1	1	1	#DIV/0!	1	#DIV/0!
hsa_miR_548m	1	1	1	1	1	1	1	1	1	1	1	1	1	1	1	1	1	1	1	#DIV/0!	1	#DIV/0!
hsa_miR_548n	1	1	1	1	1	1	1	1	1	1.84	1	1	1	1	1	1	1	1	1.07636	0.170447	1.168	0.18695
hsa_miR_548o_3p	1	1	1	1	1	1	1	1	1	1	2.93	1	1	1	1	1.40333	1	1	1.21212	0.127448	1.2987	0.229534
hsa_miR_548p	1	1	1	1	1	1	1	1	1	3.95	1	1	1	1	1	1	1	1	1.26818	0.170447	1.59	0.18695
hsa_miR_548q	6.16	5.43	6.32	6.33	5.21667	5.17	5.25333	6.13	5.89	5.41	5.31	5.70333	5.5	4.55	5.09667	5.61333	4.37	5.43	0.898482	0.0692179	1.11688	0.0251336
hsa_miR_548s	2.63	2.13	1	2.87	1	1.4	1	1	3.07	2.58	1	1	1	1	1	2.97333	1	2.09	0.838699	0.304656	1.14527	0.354871
hsa_miR_548t_5p	1	1	1	1	1	1	1	1	1	1	1	1	1	1	1	1	1	1	1	#DIV/0!	1	#DIV/0!
hsa_miR_548u	1	1.79	1	1	1	1	1	1	1	1	1	1	1	1	1	1	1	1	0.791557	0.211325	1	#DIV/0!
hsa_miR_548v	1	1	1	1	1	1	1	1	1	1	1	1	1	1	1	1	1	1	1	#DIV/0!	1	#DIV/0!
hsa_miR_548w	1	1	1	1	1	1	1	1	1	1	1	1	1	1	1	1	1	1	1	#DIV/0!	1	#DIV/0!
hsa_miR_548x_3p	2.43	1.51	1	1	1	0.71	1	2.74	1	1	1	1	1	1	1	1	1	1	0.703349	0.182759	1.348	0.18695
hsa_miR_548y	1	1	1	1	1	1	1	1	1	1	1	1	1	1	1	1	1	1	1	#DIV/0!	1	#DIV/0!
hsa_miR_548z_hsa_miR_548h_3p	1	2.22	1	1	1	1	1	1	1	1	1	1	1	1	1	1	1	1	0.7109	0.211325	1	#DIV/0!
hsa_miR_549a	1	1.86	1	1	1	1	1	1	1	1	1	1	1	1	1	1	1	1	0.777202	0.211325	1	#DIV/0!
hsa_miR_550a_3_5p	4.06	3.13	3.72	2.99	1	3.65	2.70333	3.26	3.56	3.59	1	2.81333	4.19	3.57	3.02667	2.27333	2.73	2.92	0.823265	0.0670215	0.912239	0.319017
hsa_miR_550a_3p	2.93	1	1	1	2.31667	1.12	2.52333	1	2.44	1	1	1	1	1	2.54667	1.57333	1	2.67	0.897843	0.411835	0.789377	0.223496
hsa_miR_550a_5p	7.59	7.02	8.18	7.36	5.08667	5.07	5.23333	6.95	6.74	6.35	4.76	4.84333	6.04	5.66	4.88667	5.15333	5.64	5.09	0.743308	0.00379758	1.09553	0.174909
hsa_miR_550b_2_5p	1	1	1	1	1	0.4	1	1	1	2.05	1	1	1	1	1	1	1	1	1.09545	0.170447	1.21	0.18695
hsa_miR_550b_3p	1	1.96	1	1	1	2.54	3.28333	1	1	1	1	1	1	1	1	3.14333	1	1.89	0.966483	0.456494	0.664207	0.108694
hsa_miR_551a	3.06	1.47	3.73	2.98	1	0.75	2.95333	1	3.04	5.67	1	1	1	1	1	3.12333	1	1	0.654854	0.152675	1.72983	0.180541
hsa_miR_551b_3p	1	1	3	1	1	1	2.52333	1	1	1	1	1	1	1	1	1	1	1	0.6	0.211325	1	#DIV/0!
hsa_miR_551b_5p	7.13	4.97	6.07	4.9	3.35667	5.35	3.74333	4.91	5.59	6.03	4.8	4.72333	4.7	5.37	3.61667	4.20333	4.15	4.16	0.78431	0.0801272	1.19328	0.0208504
hsa_miR_552_3p	1	1	1	1	1	0.92	1	1	1	1	1	1	1	1	1	1	1	1	1	#DIV/0!	1	#DIV/0!
hsa_miR_552_5p	1	1	1	1	1	0.39	1	1	1	1	1	1	1	1	1	1	1	1	1	#DIV/0!	1	#DIV/0!
hsa_miR_553	1	1	1	1	1	1	1	1	1	1	1	1	1	1	1	1	4.08	1	1.28	0.170447	0.660793	0.181609
hsa_miR_554	1	1	1	1	1	1	1	1	1	1	1	1	1	1	1	1	3.39	1	1.21727	0.170447	0.715137	0.181609
hsa_miR_555	1	1	1	1	1	1	1	1	1	1	1	1	1	1	1	1	1	1	1	#DIV/0!	1	#DIV/0!
hsa_miR_556_3p	1	1	1	1	1	1	1	1	1	1	1	1	1	1	1	1.62333	1	1	1.05667	0.170447	0.905888	0.181609
hsa_miR_556_5p	1	1	1	1	1	1	1	1	3.43	1	1	1	1	1	1	1	1	1	1.22091	0.170447	1.486	0.18695
hsa_miR_557	7.31	7.21	7.91	7.75	6.74667	6.43	6.89333	7.3	7.82	6.81	6.63	7.33333	6.71	6.46	6.61667	6.96333	6.01	6.82	0.917683	0.0394244	1.08823	0.0265732
hsa_miR_5571_3p	1	1	1	1	1	0.64	1.91333	1	2.29	1	1	1	1	1	1	1	1	1	1.11727	0.170447	1.258	0.18695
hsa_miR_5571_5p	2.84	3.5	1	1	1	1.25	3.27333	1	1	1	1	1	1	1	1	1.23333	1	1.71	0.44377	0.10484	0.864138	0.118279
hsa_miR_5572	7.47	7.34	7.77	8.08	6.45667	5.87	6.83333	7.77	7.61	6.79	6.89	7.29333	7.11	6.1	7.01667	7.51333	6.39	6.67	0.931879	0.0161852	1.06922	0.0665825
hsa_miR_5579_3p	1	1	1	1	1	1	1	1	1	1	1	1	1	1	1	1	1	1	1	#DIV/0!	1	#DIV/0!
hsa_miR_5579_5p	1	1	1	1	1	1	1	1	1	1	1	1	1	1	1	1	1	1	1	#DIV/0!	1	#DIV/0!
hsa_miR_558	1	1	1	1	1	1	1	1	1	1	1	1	1	1	1	1	1	1	1	#DIV/0!	1	#DIV/0!
hsa_miR_5580_3p	1	1	1	1	1	1.87	1	1	2.57	1	1	1	1	1	1	1.33333	1	1	1.17303	0.126918	1.24484	0.230301
hsa_miR_5580_5p	1	1	1	1	1	1	1	1	1	1	1	1	1	1	1	1	1	1	1	#DIV/0!	1	#DIV/0!
hsa_miR_5581_3p	2.97	1	1	2.96	2.24667	1	3.09333	2.58	3.62	3.42	1	1	1	1	1	2.44333	1	2.51	1.12896	0.394406	1.55741	0.122124
hsa_miR_5581_5p	4.09	3.56	2.93	3.34	1	2.21	3.63333	2.73	3.32	2.09	1	1	1	2.99	1	1	1	1	0.467348	0.00338847	1.5229	0.128951
hsa_miR_5582_3p	1	1	1	1	1	1	1	1	1	2	1	1	1	1	1	1	1	1	1.09091	0.170447	1.2	0.18695
hsa_miR_5582_5p	1	1	1	1	1	1	3.90333	1	1	1	1	1	1	1	1	1	1	1	1	#DIV/0!	1	#DIV/0!
hsa_miR_5583_3p	1	5.16	1	1	1	1	1	1	1	1	1	1	1	1	1	1	1	1	0.418994	0.211325	1	#DIV/0!
hsa_miR_5583_5p	1	1	1	1	1	1	1	1	1	1	1	1	1	1	1	1	1	1	1	#DIV/0!	1	#DIV/0!
hsa_miR_5584_3p	3.14	1	1	1	1	2	3.13333	1	2.06	2.94	1	1	1	1	1	1	1	1	0.742837	0.302209	1.6	0.100717
hsa_miR_5584_5p	1	1	1	1	1	0.5	1	1	1	1	1	1	1	1	1	1	1	1	1	#DIV/0!	1	#DIV/0!
hsa_miR_5585_3p	5.75	6.53	6.16	6.63	5.17667	5.51	5.89333	6.79	5.79	4.71	1	5.27333	5	5.28	4.31667	6.07333	6.24	5.88	0.833465	0.0356213	0.862336	0.250589
hsa_miR_5585_5p	1	1	1	1	1	1	1	1	1	1	1	1	1	1	1	1	1	1	1	#DIV/0!	1	#DIV/0!
hsa_miR_5586_3p	1	1	1	1	1	0.91	1	1	1	1	1	1	1	1	1	1	1	1	1	#DIV/0!	1	#DIV/0!
hsa_miR_5586_5p	1	1	1	1	1	1	1	1	1	1	1	4.49333	1	1	1	1	1	1	1.31758	0.170447	1.69867	0.18695
hsa_miR_5587_3p	4.18	4.72	4.64	5.52	3.28667	3.14	3.04333	4.98	4.86	3.42	1	4.10333	3.5	1	3.54667	3.69333	2.67	3.74	0.735464	0.00850805	1.2141	0.234899
hsa_miR_5587_5p	2.48	1	1	1	1	2.88	1	1	1	1	1	1	1	1	1	1	1	1	0.669643	0.211325	1	#DIV/0!
hsa_miR_5588_3p	1	2.63	1	1	1	1.43	2.99333	2.58	1	2.55	1	1	1	1	1	1.24333	1	1	0.846652	0.356678	1.56263	0.100973
hsa_miR_5588_5p	1	1	1	1	1	1.93	2.14333	1	1	1	1	1	1	1	1	1	1	1	1	#DIV/0!	1	#DIV/0!
hsa_miR_5589_3p	1	1	1	1	1	1	1	1	1	1	1	1	1	1	1	1	1	1	1	#DIV/0!	1	#DIV/0!
hsa_miR_5589_5p	3.26	2.3	1	2.77	2.48667	2.8	3.15333	3.8	2.75	3.31	1	3.38333	1	2.82	2.55667	3.78333	1	2.84	1.1742	0.318923	1.22086	0.230948
hsa_miR_559	1	1	1	1	1	1	1	1	1	1	1	1	1	1	1	1	1	1	1	#DIV/0!	1	#DIV/0!
hsa_miR_5590_3p	1	1	1	1	1	1	1	1	1	1	1	1	1	1	1	1	1	1	1	#DIV/0!	1	#DIV/0!
hsa_miR_5590_5p	1	1	1	1	1	1	1	1	1	1	1	1	1	1	1	1	1	1	1	#DIV/0!	1	#DIV/0!
hsa_miR_5591_3p	1	1	1	1	1	1.17	1	1	2.75	1	1	1	1	1	1	1	1	1	1.15909	0.170447	1.35	0.18695
hsa_miR_5591_5p	1	1	1	1	1	1	1	1	1	1	1	1	1	1	1	1	1	1	1	#DIV/0!	1	#DIV/0!
hsa_miR_561_3p	1	1	1	1	1	1	1	1	1	1	1	1	1	1	1	1	1	1	1	#DIV/0!	1	#DIV/0!
hsa_miR_561_5p	1	1	1	1	1	1.32	1	1	1	1	1	1	1	1	1	1	1	1	1	#DIV/0!	1	#DIV/0!
hsa_miR_562	1	1	1	1	1	1	2.87333	1	1	1	1	1	1	1	1	1	1	1	1	#DIV/0!	1	#DIV/0!
hsa_miR_563	1	1	1	1	1	1	1	1	1	1	1	1	1	1	1	1.99333	1	1	1.0903	0.170447	0.85796	0.181609
hsa_miR_564	5.64	5.03	6.65	6.89	4.87667	5.49	4.65333	7.17	5.61	5.27	5.01	5.78333	5.55	4.94	4.67667	6.00333	5.5	5.25	0.956802	0.331502	1.08434	0.163975
hsa_miR_566	3.67	3.08	3.48	3.54	2.06667	2.46	3.70333	3.48	3.3	3.97	1	2.37333	1	3.21	1	3.22333	1	2.41	0.69226	0.0101537	1.43102	0.126131
hsa_miR_567	1	1	1	1	1	7.63	1	1	3.41	1	1	1	1	1	1	1.63333	1	1	1.27667	0.119443	1.3405	0.242249
hsa_miR_568	1	1	1	1	1	1	1	1	1	1	1	1	1	1	1	1	1	1	1	#DIV/0!	1	#DIV/0!
hsa_miR_5680	1	1	1	1	1	0.42	1	1	1	1	1	1	1	1	1	1	1	1	1	#DIV/0!	1	#DIV/0!
hsa_miR_5681a	1	1	1	1	1	1.89	1	1	1	1	1	1	1	1	1	1	1	1	1	#DIV/0!	1	#DIV/0!
hsa_miR_5681b	1	2.44	1	1	1	1.73	2.78333	1	1	1	1	1	1	1	1	1	1	1	0.675676	0.211325	1	#DIV/0!
hsa_miR_5682	1	1	1	1	1	1	1	1	1	1	1	1	1	1	1	1	1	1	1	#DIV/0!	1	#DIV/0!
hsa_miR_5683	1	1.75	1	1	1	2.52	1	1	1	1.63	1	1	1	1	1	1	1	1	0.845818	0.26205	1.126	0.18695
hsa_miR_5684	1	1.95	1	3.18	1	3.53	1	3.55	1	2.13	1	1	1	1	2.50667	1.60333	1	1	1.15926	0.314757	1.28434	0.260153
hsa_miR_5685	3.16	2.54	1	2.88	1	1	2.18333	1	2.67	3.27	1	1	1	1	1	1	1	1	0.608141	0.152159	1.788	0.0921722
hsa_miR_5687	1	1	1	1	1	1.76	1	1	1	1	1	1	1	1	1	1	1	1	1	#DIV/0!	1	#DIV/0!
hsa_miR_5688	1	1	1	1	1	1	0	1	1	1	1	1	1	1	1	1	1	1	1	#DIV/0!	1	#DIV/0!
hsa_miR_5689	1	1	1	1	1	1	1	1	1	1	1	1	1	1	1	1	1	1	1	#DIV/0!	1	#DIV/0!
hsa_miR_569	1	1.39	1	1	1	1	1	1	1	1	1	1	1	1	1	1	1	1	0.884956	0.211325	1	#DIV/0!
hsa_miR_5690	1	1	1	2.73	1	0.24	1	1	1	1	1	1	1	1	1	1	1	1	1	#DIV/0!	1	#DIV/0!
hsa_miR_5691	1	1	1	1	1	1.65	1	1	1	1	1	4.76333	1	1	1	1	1	1	1.34212	0.170447	1.75267	0.18695
hsa_miR_5692a	1	1.59	1	1	1	1	1	1	1	1	1	1	1	1	1	1	1	1	0.835655	0.211325	1	#DIV/0!
hsa_miR_5692b	1	1	1	1	1	1	1	1	1	2.88	1	1	1	1	1	1	1	1	1.17091	0.170447	1.376	0.18695
hsa_miR_5692c	1	1	1	1	1	1	1	1	1	1	1	1	1	1	1	1	1	1	1	#DIV/0!	1	#DIV/0!
hsa_miR_5693	1	2.99	1	3.23	2.28667	1.42	1	1	3.87	1.38	1	1	1	1	3.51667	1	1	1	0.916378	0.431284	1.16243	0.375205
hsa_miR_5694	1	1	1	1	1	1.48	1	1	1	1	1	1	1	1	1	1	1	1	1	#DIV/0!	1	#DIV/0!
hsa_miR_5695	1	1.52	1	1	1	1	1	1	1	1	1	1	1	1	1	1	1	1	0.852273	0.211325	1	#DIV/0!
hsa_miR_5696	1	2.5	1	1	1	2.11	1	1	1	1	1	1	1	1	1	1	1	1	0.666667	0.211325	1	#DIV/0!
hsa_miR_5697	1	1	1	1	1	1	1	1	2.23	1	1	1	1	1	1	1	1	1	1.11182	0.170447	1.246	0.18695
hsa_miR_5698	5.96	5.55	5.41	5.55	5.62667	5.44	6.85333	5.45	5.7	5.23	6.35	6.08333	4.87	4.34	5.59667	6.17333	4.32	6.36	0.974747	0.31009	1.0921	0.140928
hsa_miR_5699_3p	1	1	1	1	1	1	2.39333	1	1	1	1	1	1	1	1	1	1	1	1	#DIV/0!	1	#DIV/0!
hsa_miR_5699_5p	4.15	3.62	4.01	4.81	2.16667	2.62	3.94333	3.73	3.83	3.02	1	3.43333	3.72	1	3.49667	2.85333	1	2.7	0.689535	0.00392211	1.21977	0.234004
hsa_miR_5700	1	1	1	1	1	1	1	1	1	1	7.87	1	1	1	1	1	1	1	1.62455	0.170447	2.374	0.18695
hsa_miR_5701	1	1.85	1	1	1	1	1	1	1	1	1	1	1	1	1	1.84333	1	1	0.838961	0.272924	0.876766	0.181609
hsa_miR_5702	1	2.88	1	1	1	1.46	1	1	1	1	1	1	1	1	1	1	1	1	0.614754	0.211325	1	#DIV/0!
hsa_miR_5703	2.97	1	1	1	1	1.19	4.09333	1	1	3.15	1	1	1	2.64	3.10667	2.13333	3.07	3.05	1.21547	0.328283	0.572	0.0428678
hsa_miR_570_3p	1	1	1	1	1	1	1	1	1	1	1	1	1	1	1	1	1	1	1	#DIV/0!	1	#DIV/0!
hsa_miR_5704	1	1	1	1	1	2.16	1	1	1	1	1	1	1	1	1	1	1	1	1	#DIV/0!	1	#DIV/0!
hsa_miR_5705	4.32	3.85	3.63	3.65	3.85667	2.78	3.33333	2.88	4.32	4.21	2.97	3.53333	1	2.71	3.78667	3.33333	1	3.9	0.777581	0.0254128	1.36656	0.0802795
hsa_miR_5706	1	1	1	1	1	1.37	1	1	1	1	1	1	1	1	1	1	1	1	1	#DIV/0!	1	#DIV/0!
hsa_miR_5707	1	1	1	1	1	1	1	1	1	1.6	1	1	1	1	1	1	1	1	1.05455	0.170447	1.12	0.18695
hsa_miR_5708	2.89	1	1	1	1	2.15	1	1	1	1	1	1	1	1	2.47667	1	1	1	0.695854	0.258006	0.802497	0.181609
hsa_miR_571	2.43	1	1	1	1	-0.02	1	1	2.88	2.18	1	1	1	1	1	1	1	1	0.865586	0.363943	1.612	0.0961899
hsa_miR_572	4.92	4.87	5.1	4.66	4.13667	3.48	6.18333	3.97	5.73	4.33	5.04	5.67333	4.32	4.28	4.73667	6.49333	3.21	4.52	0.957995	0.241644	1.07736	0.271275
hsa_miR_573	1	1	1	1	1	2.37	1	1	2.11	1	1	1	1	1	1	1	1	1	1.10091	0.170447	1.222	0.18695
hsa_miR_5739	6.96	6.06	6.74	6.5	6.81667	5.56	6.88333	6.38	6.29	6.11	7.18	7.15333	5.79	5.28	6.82667	7.11333	5.23	6.97	0.970602	0.301073	1.06788	0.17284
hsa_miR_574_3p	5.51	4.92	5.53	5.37	4.78667	3.58	5.09333	5.48	5.39	4.28	4.48	5.29333	4.84	4.51	6.48667	5.19333	4.3	5.32	0.949647	0.187686	0.975791	0.38356
hsa_miR_574_5p	4.27	3.99	4.02	3.76	4.33667	2.82	4.35333	4.03	4.69	3.17	1	4.43333	3.46	1	4.22667	4.62333	1	4.63	0.805375	0.0615637	1.09757	0.379088
hsa_miR_575	7.7	7.25	8.24	7.64	8.21667	4.94	7.68333	6.95	7.06	6.57	7.47	8.24333	6.8	5.2	8.22667	8.41333	4.25	8.38	0.912188	0.100975	1.05529	0.322514
hsa_miR_576_3p	1	1	1	1	1	1	1	1	2.33	1	1	1	1	1	1	1	1	1	1.12091	0.170447	1.266	0.18695
hsa_miR_576_5p	1	1	1	1	1	1.03	1	1	2.94	1	1	1	1	1	1	1	1	1	1.17636	0.170447	1.388	0.18695
hsa_miR_577	2.35	1	1	1	1	2	1	1	1	1	1	1	1	1	3.25667	1	1	1	0.831139	0.327846	0.726686	0.181609
hsa_miR_578	1	1	1	1	1	1	2.43333	1	1	1	1	1	1	1	1	1	1	1	1	#DIV/0!	1	#DIV/0!
hsa_miR_5787	13.83	13.71	14.05	14.22	12.9867	12.48	13.0133	14.1	14.03	13.02	12.64	12.9733	13.36	12.68	13.0567	12.9733	13.17	13.01	0.950928	0.00147544	1.02385	0.183522
hsa_miR_579_3p	1	1	1	1	1	1	1	1	1	1	1	1	1	1	1	2.80333	1	1	1.16394	0.170447	0.768902	0.181609
hsa_miR_579_5p	1	1	1	1	1	1	1	1	2.31	2.23	1	1	1	1	1	1	2.71	1	1.38636	0.042751	1.17354	0.305277
hsa_miR_580_3p	1	1	1	1	1	0.91	1	1	1	1.84	1	1	1	1	1	1	1	1	1.07636	0.170447	1.168	0.18695
hsa_miR_580_5p	1	1	1	1	1	1	1	1	1	1	1	1	1	1	1	1	1	1	1	#DIV/0!	1	#DIV/0!
hsa_miR_581	1	1	1	1	1	0.18	3.78333	1	1	1	1	1	1	1	1	1	1	1	1	#DIV/0!	1	#DIV/0!
hsa_miR_582_3p	1	1	1	1	1	1	1	1	1	1	1	1	1	1	1	1	1	1	1	#DIV/0!	1	#DIV/0!
hsa_miR_582_5p	1	1	1	1	1	1	1	1	1	1	1	1	1	1	1	2.86333	1	1	1.16939	0.170447	0.763035	0.181609
hsa_miR_583	4.72	4.26	5.01	4.67	3.26667	3.81	4.40333	4.34	4.68	4.46	2.93	4.12333	4.62	4.4	3.55667	3.26333	3.99	2.11	0.827994	0.0206049	1.12306	0.187802
hsa_miR_584_3p	1	2.52	1	1	1	1.48	1	1	3.34	2.45	1	1	1	1	1	1	1	2.07	0.956959	0.457748	1.49194	0.1561
hsa_miR_584_5p	3.9	2.5	3.97	3.46	2.68667	3.14	2.57333	3.15	3.05	3.27	2.92	3.02333	4.06	3.34	2.31667	2.95333	1	1	0.791181	0.136302	1.2608	0.13475
hsa_miR_585_3p	1	2.12	1	1	1	1.47	0	1	1	1	1	1	1	1	1	1	1	1	0.728155	0.211325	1	#DIV/0!
hsa_miR_585_5p	3.96	3.09	3.44	4.21	2.45667	2.09	3.83333	3.89	4.15	3.35	1	1	4.02	3.3	3.90667	3.55333	3.29	3.46	0.907878	0.231368	0.746307	0.132082
hsa_miR_586	1	1.84	1	1	1	1	1	1	1	1	1	1	1	1	2.62667	6.63333	1	1	1.29688	0.265768	0.452489	0.12358
hsa_miR_587	1	1	1	1	1	0.58	1	1	1	1.69	1	1	1	1	1	1	1	1	1.06273	0.170447	1.138	0.18695
hsa_miR_588	1	2.59	1	1	1	2.52	1	1	1	1	1	1	1	1	1	1	1	1	0.653595	0.211325	1	#DIV/0!
hsa_miR_589_3p	3.15	3.19	1	1	1	0.51	1.97333	3.66	3.02	3.16	1	1	1	1	1	1	1	1	0.662868	0.188972	2.368	0.0369285
hsa_miR_589_5p	1	1	1	1	1	1	1	1	1	1	1	1	1	1	3.51667	1	1	1	1.22879	0.170447	0.704501	0.181609
hsa_miR_590_3p	1	1	3.48	1	1	1.55	1	1	1	1	3.16	1	1	1	1	2.50333	1	1	0.729761	0.307973	1.14509	0.363901
hsa_miR_590_5p	1	1	1	1	1	1	1	1	1	1.58	1	1	1	1	1	1	1	1	1.05273	0.170447	1.116	0.18695
hsa_miR_591	3.32	1.5	1	1	1	0.6	1	1	3.07	1.72	1	1	1	1	1	1	1	1	0.646204	0.217607	1.558	0.119147
hsa_miR_592	1	1	1	1	1	1	1	1	1	2.82	1	1	1	1	1	1	1	1	1.16545	0.170447	1.364	0.18695
hsa_miR_593_3p	2.38	2.03	1	1	1	1	2.56333	1	1	2.17	1	3.51333	1	1	1	1	1	2.23	0.802218	0.253214	1.44122	0.18328
hsa_miR_593_5p	1	1	2.93	1	2.89667	3.61	5.34333	1	3.18	2.51	1	2.50333	1	1	1	2.29333	2.98	2.56	1.16319	0.364353	1.12911	0.348143
hsa_miR_595	3.69	1	1	1	2.15667	2.04	3.88333	1	3.48	1.4	1	3.28333	1	1	3.19667	3.61333	1	3.37	1.11887	0.416252	0.925341	0.418497
hsa_miR_596	2.83	2.5	1	1	1.80667	0.31	2.83333	2.63	3.18	2.91	1	1	1	1	1	2.61333	1	2.14	0.839006	0.312667	1.46961	0.130702
hsa_miR_597_3p	1	1	1	1	1	0.19	1	1	1	1	1	1	1	1	1	1	1	1	1	#DIV/0!	1	#DIV/0!
hsa_miR_597_5p	1	2.74	1	1	1	2.46	1	1	1	1	1	1	1	2.6	1	1	1	1	0.724971	0.267664	0.789474	0.181609
hsa_miR_598_3p	1	1	1	1	1	1	1	1	1	1	1	1	1	1	1	1	1	1	1	#DIV/0!	1	#DIV/0!
hsa_miR_598_5p	2.65	1.98	1	1	1	2.4	2.15333	1	2.75	1	1	1	1	1	1	1	1	1	0.617633	0.134393	1.35	0.18695
hsa_miR_599	1	1	1	1	1	0.99	1	1	1	1	1	1	1	1	1	2.14333	1	1	1.10394	0.170447	0.839944	0.181609
hsa_miR_600	1	1	1	1	1	1	1	1	1	1	1	1	1	1	1	1.28333	3.34	1	1.23848	0.143135	0.695787	0.152871
hsa_miR_601	1	1	1	1	1	1	1	1	2.27	1.49	1	1	1	1	1	3.21333	1	1	1.36121	0.0657051	0.987662	0.485296
hsa_miR_602	6.44	5.98	6.55	6.56	5.51667	5.19	5.75333	6.56	6.8	5.46	5.21	5.46333	4.96	6	5.67667	5.92333	5.64	5.4	0.907078	0.0246054	1.05333	0.219584
hsa_miR_603	1	1	1	1	1	0.29	1	1	2.58	1	1	1	1	1	1	1	1	1	1.14364	0.170447	1.316	0.18695
hsa_miR_604	1	1.55	1	1	1	3.33	1	1	1	1	1	1	1	1	1	1	1	1.88	0.912676	0.321638	0.872093	0.181609
hsa_miR_605_3p	1	1	1	1	1	1	1	1	1	1	1	1	1	1	1	1	1	1	1	#DIV/0!	1	#DIV/0!
hsa_miR_605_5p	2.59	1	1	1	1	0.85	2.15333	1	1	2	1	1	1	1	1	2.42333	1	1.82	0.846306	0.35314	0.873433	0.299732
hsa_miR_606	1	1	1	1	1	1	1	1	1	1	1	1	1	1	1	1	1	1	1	#DIV/0!	1	#DIV/0!
hsa_miR_6068	4.96	4.57	5.57	5.57	3.90667	3.91	5.87333	4.82	4.99	3.84	5.35	5.93333	5.13	3.68	4.89667	6.61333	4.65	4.26	0.978266	0.394303	1.02361	0.416892
hsa_miR_6069	4.92	4.82	5.42	5.51	4.49667	3.9	4.94333	5.08	4.88	4.29	4.57	4.64333	4.81	3.34	4.74667	4.72333	3.69	4.91	0.893799	0.0379831	1.07384	0.163469
hsa_miR_607	1	1	1	1	1	1	1	1	1	1	1	1	1	1	1	1	1	1	1	#DIV/0!	1	#DIV/0!
hsa_miR_6070	1	1	1	1	1	0.74	1	3.14	2.6	1	3	1	1	1	1	1	1	1	1.52182	0.0420621	2.148	0.0369035
hsa_miR_6071	3.7	3.5	4.33	4.75	1	2.89	1	5.05	5.07	3.47	1	1	1	1	1	1	2.91	1	0.555862	0.00546815	2.36511	0.0609065
hsa_miR_6072	1	1	1	1	1.89667	1.68	2.16333	1	2.44	2.34	1	1	1	1	2.74667	2.58333	1	3.46	1.77909	0.0101652	0.791858	0.24321
hsa_miR_6073	3.4	2.91	3.72	1	1	4.11	1	4.77	2.14	2.52	1	1	1	4.08	1	1.37333	2.92	1	0.620049	0.0102348	1.20598	0.333225
hsa_miR_6074	1	1	1	1	1	1.6	1	1	1	1	1	1	1	1	1	1	1	1	1	#DIV/0!	1	#DIV/0!
hsa_miR_6075	8.48	8.51	8.91	8.77	7.56667	8.11	8.14333	8.45	8.52	7.79	8.55	8.52333	7.72	7.59	8.02667	8.88333	7.51	7.83	0.941313	0.0192094	1.05551	0.0578405
hsa_miR_6076	7.78	7.58	7.25	7.7	7.87667	5.82	8.54333	7.18	7.77	6.63	6.87	7.07333	6.31	6.07	7.07667	7.57333	5.96	8.01	0.923043	0.0241129	1.03971	0.256783
hsa_miR_6077	3.8	2.2	1	1	1	2.3	3.05333	1	3.45	1.48	1	1	1	1	1	1.98333	1	1.86	0.614545	0.19196	1.21326	0.304587
hsa_miR_6078	1	1	1	1	1	2.24	1	1	1	1	1	1	1	2.79	1	1.35333	1	1	1.19485	0.129326	0.736799	0.138071
hsa_miR_6079	1	1	1	1	1	1	1	1	1	1	1	1	1	1	1	1	1	1	1	#DIV/0!	1	#DIV/0!
hsa_miR_608	2.86	3.05	1	1	2.06667	-0.05	1	1	2.89	1.97	1	1	1	2.61	3.04667	2.19333	1	1.85	0.772004	0.257369	0.806154	0.239508
hsa_miR_6080	2.69	1	1	1	1	1.01	1	1	2.64	1	1	1	1	1	2.53667	1.24333	1	2.51	0.926342	0.431248	0.857696	0.318882
hsa_miR_6081	4.2	4.49	4.45	4.74	1	3.47	3.28333	4.55	4.72	3.05	3.62	3.62333	4.04	2.67	1	2.86333	3.85	3.81	0.784489	0.0068229	1.28753	0.0790238
hsa_miR_6082	1	1	1	1	1	-0.16	1	1	1	1	1	1	1	1	1	1	1	1	1	#DIV/0!	1	#DIV/0!
hsa_miR_6083	2.96	1	2.9	1	1	2.79	2.96333	2.9	2.54	1.71	3.85	1	1	1	1	2.70333	1	2.51	0.843361	0.325034	1.56295	0.094144
hsa_miR_6084	1	2.45	1	3.03	1	1.96	2.74333	2.68	2.81	1	1	1	1	1	2.96667	1	3.48	1	1.16057	0.349911	0.975239	0.473807
hsa_miR_6085	10.84	10.71	11.09	11.24	10.3067	9.42	10.3533	11.1	10.69	9.92	10.08	10.6733	10.42	9.33	10.2967	10.5133	9.74	10.21	0.943962	0.00446665	1.04042	0.0949751
hsa_miR_6086	5.44	4.7	5.41	4.83	4.71667	4.39	5.06333	4.96	4.74	4.76	5.06	5.13333	3.84	3.73	5.04667	5.34333	3.36	5.46	0.902075	0.0846819	1.10471	0.13724
hsa_miR_6087	12.17	11.75	12.3	12.18	12.0967	10.35	12.1733	11.92	12.32	11.38	12.37	12.3033	11.41	10.7	12.3067	12.3133	10.85	12.28	0.980021	0.184606	1.03567	0.142015
hsa_miR_6088	11.05	10.08	11.06	10.34	10.8267	9.41	10.8233	10.15	10.96	9.77	11.15	11.1133	0	9.51	10.6167	10.9833	8.74	11.05	0.881499	0.12025	1.25289	0.137252
hsa_miR_6089	13.99	13.74	14.27	14.04	13.1267	12.47	13.3433	13.83	14.13	13.27	13.43	13.3233	13.13	12.97	13.2967	13.2733	12.82	13.27	0.952879	0.0107684	1.0358	0.0220961
hsa_miR_609	1	1	1	1	1	0.5	1	1	1	1	1	1	1	1	1	1	1	1	1	#DIV/0!	1	#DIV/0!
hsa_miR_6090	13.42	13.4	13.75	13.21	12.7167	11.83	13.0133	13.32	13.5	12.64	12.82	13.0033	12.67	12.13	12.9267	12.9633	12.47	12.76	0.949224	0.00204234	1.03188	0.0408004
hsa_miR_610	2.94	1	1	1	1	2.73	1	1	1	3.33	1	1	1	1	1	1	1	1	0.735922	0.288756	1.466	0.18695
hsa_miR_611	2.33	2.55	1	3.08	1	2.79	1.98333	1	1	1	1	1	1	1	1	1.72333	1	1	0.543754	0.102087	0.892414	0.181609
hsa_miR_612	2.94	2.14	3.02	2.92	2.47667	3.56	4.21333	1	4.93	3.47	1	2.75333	1	2.76	1	3.71333	2.97	3.38	0.941975	0.379319	1.06481	0.431513
hsa_miR_6124	7.77	8.06	7.93	8.57	7.81667	5.77	7.70333	7.95	8	7.01	6.98	7.94333	7.64	5.8	7.50667	7.91333	6.49	7.92	0.931512	0.0197101	1.05061	0.208282
hsa_miR_6125	12.7	12.6	13.04	12.72	11.9767	10.93	12.2633	12.76	12.89	12.01	12.15	12.3833	11.77	11.34	12.3667	12.3533	11.53	12.1	0.950728	0.0068856	1.04439	0.0295789
hsa_miR_6126	11.31	11.5	11.72	11.86	11.5867	9.42	11.7633	11.37	11.36	10.29	11.3	11.8433	10.49	9.69	11.9167	11.9333	10.06	11.89	0.964721	0.0832824	1.02146	0.322757
hsa_miR_6127	5.32	4.92	5.26	5.08	5.01667	3.66	4.96333	5.21	5.03	3.89	5.03	5.33333	4.54	2.85	4.69667	5.45333	4	5.26	0.902522	0.0437964	1.09672	0.189653
hsa_miR_6128	1	1	1	1	1	1	1	1	1	1	1	1	1	1	1	1	1	1	1	#DIV/0!	1	#DIV/0!
hsa_miR_6129	1	1	1	1	1	1.66	2.05333	1	1	1	1	1	1	1	1	1	1	1.71	1.06455	0.170447	0.894188	0.181609
hsa_miR_613	1	3.26	1	1	1	1	1	1	1	1	1	1	1	1	1	1	1	1	0.570342	0.211325	1	#DIV/0!
hsa_miR_6130	1	1.52	1	1	1	1.45	1	1	1	1	1	1	1	1	1	1	1	1	0.852273	0.211325	1	#DIV/0!
hsa_miR_6131	7.27	6.03	8.2	8.35	6.28667	9.67	5.38333	10.22	6.06	8.08	8.22	7.46333	7.07	8.66	5.99667	7.57333	9.83	6.27	1.08385	0.236397	1.05841	0.317726
hsa_miR_6132	9.31	9.04	9.43	9.18	8.07667	7.51	8.78333	9.19	8.7	7.83	8.17	8.93333	8.24	6.92	8.41667	8.86333	7.08	8.02	0.887133	0.00062816	1.08094	0.0721801
hsa_miR_6133	1	3.28	3.13	1	1	2.75	3.17333	3.6	3.29	1	1	1	1	1	2.34667	3.78333	1	2.98	0.809717	0.303187	0.980017	0.47991
hsa_miR_6134	1	1	1	1	1	1.83	1	1	1	1	1	1	1	1	2.38667	1.95333	1	3.41	1.43182	0.0540643	0.55814	0.0534382
hsa_miR_614	7.62	6.39	7.47	7.21	6.99667	8.51	7.18333	8.04	5.29	7.55	9.08	7.71333	7.08	7.07	6.76667	7.39333	7.06	7.24	1.01934	0.392306	1.06097	0.263221
hsa_miR_615_3p	3.59	2.92	3.73	3.44	1	1.4	3.95333	3.37	3.27	3.39	1	1	1	1	3.14667	3.40333	1	3.56	0.669567	0.0148677	1.10114	0.392225
hsa_miR_615_5p	7.23	6.49	6.9	7.02	6.42667	5.57	6.05333	7.03	6.7	6.19	5.91	6.45333	7.01	5.76	6.15667	6.48333	5.42	5.82	0.911736	0.0386416	1.05703	0.140719
hsa_miR_616_3p	1	1	1	1	1	1	1	1	1	1	1	1	1	2.6	1	1	1	1	1.14545	0.170447	0.789474	0.181609
hsa_miR_6165	5.92	5.29	5.69	5.61	5.82667	4.87	5.83333	5.32	5.65	5.32	6.42	6.33333	4.45	4.53	5.88667	6.67333	3.9	6.05	0.976869	0.34934	1.10676	0.152626
hsa_miR_616_5p	1	1	1	1	1	1	2.85333	1	1	1	1	1	1	1	1	1	2.74	1	1.15818	0.170447	0.775194	0.181609
hsa_miR_617	1	1	1	1	1	1	1	1	1	1	1	1	1	1	1	1.99333	1	1	1.0903	0.170447	0.85796	0.181609
hsa_miR_618	1	1	1	1	1	2.05	1	1	1	1	1	1	1	1	1	1	1	1	1	#DIV/0!	1	#DIV/0!
hsa_miR_619_3p	1	2.5	1	1	1	2.9	1	1	1	1	1	1	1	1	1	1	1	1	0.666667	0.211325	1	#DIV/0!
hsa_miR_619_5p	6.73	7.76	7.42	7.84	6.88667	7.01	7.39333	8.41	7.35	6.53	5.26	6.97333	6.49	6.74	5.69667	7.52333	7.74	7.59	0.949795	0.203659	0.991575	0.463042
hsa_miR_620	1	1	1	1	1	1	1	1	1	1	1	1	1	1	1	1	1	1	1	#DIV/0!	1	#DIV/0!
hsa_miR_621	1	1	1	1	1	1	1	1	1	1	1	1	1	1	1	1	1	1	1	#DIV/0!	1	#DIV/0!
hsa_miR_622	2.64	1	1	1	1	1	1	1	1	1	1	1	1	1	1	1	1	1.75	0.690635	0.237129	0.888889	0.181609
hsa_miR_623	1	1	1	1	1	1	1	1	1	1	1	1	1	1	1	1	1	1	1	#DIV/0!	1	#DIV/0!
hsa_miR_624_3p	1	1.91	1	1	1	1	2.40333	1	1	1	1	1	1	1	1	1.73333	3.99	1	1.02697	0.467144	0.617072	0.130056
hsa_miR_624_5p	1	1	1	1	1	1.65	1	1	1	1	1	1	1	1	1	1	1	1	1	#DIV/0!	1	#DIV/0!
hsa_miR_625_3p	5.44	5.57	5.5	5.61	5.40667	4.12	5.53333	5.04	5.72	5.25	5.48	5.65333	4.32	4.77	5.42667	6.78333	3.78	5.4	0.951875	0.146511	1.06864	0.232408
hsa_miR_625_5p	1	1	2.81	1	1	1.94	1	1	1	1	1	1	1	1	1	1.76333	2.83	1	0.770743	0.304879	0.698216	0.108513
hsa_miR_626	1	1	1	1	1	1	1	1	1	1	1	1	1	1	1	1	1	1	1	#DIV/0!	1	#DIV/0!
hsa_miR_627_3p	1	2.76	1	1	1	-0.02	1	1	1	1	1	1	1	1	1	1	1	1	0.630252	0.211325	1	#DIV/0!
hsa_miR_627_5p	1	2.01	1	1	1	0.98	3.54333	1	1	1	1	1	1	1	1	1	1	1	0.74813	0.211325	1	#DIV/0!
hsa_miR_628_3p	1	1	1	1	1	0.93	1	1	1	1	1	1	1	1	1	1	1	1	1	#DIV/0!	1	#DIV/0!
hsa_miR_628_5p	1	1	1	1	1	1.11	1	1	1	1	1	1	1	1	1	3.73333	1	1	1.24848	0.170447	0.687023	0.181609
hsa_miR_629_3p	3.88	2.51	3.57	3.76	2.32667	2.62	2.95333	3.41	1	1	1	1	3.7	1	1	1.82333	1	2.82	0.513509	0.0145556	0.783897	0.278873
hsa_miR_629_5p	1	1	1	1	1	1.62	1	1	1	1.74	1	1	1	1	1	1	1	1	1.06727	0.170447	1.148	0.18695
hsa_miR_630	1	1	1	1	1	1	3.01333	1	1	1	1	1	1	1	1	1	2.85	1	1.16818	0.170447	0.764331	0.181609
hsa_miR_631	3.38	2.73	1	1	1	3.3	3.39333	1	1	4.89	1	1	1	1	1	1.46333	3.45	2.39	0.736223	0.246094	1.03539	0.473557
hsa_miR_632	1	1	1	1	1	1	3.02333	1	3.13	1	1	2.83333	1	1	3.18667	3.17333	1	3.12	1.94939	0.00824154	0.861859	0.342734
hsa_miR_633	1	1	1	1	1	1	1	1	1	2.22	1	1	1	1	1	1	1	1	1.11091	0.170447	1.244	0.18695
hsa_miR_634	4.12	2.57	4.22	3.88	3.97667	2.48	4.04333	3.14	3.74	4.01	4.47	3.55333	3.74	3.41	3.96667	3.98333	1	4.33	0.983501	0.463378	1.11092	0.255295
hsa_miR_635	2.5	1	1	1	5.60667	1	1	1	2.51	2.85	1	2.78333	1	1	1	1.62333	1	1	1.01616	0.483928	1.83775	0.0469874
hsa_miR_636	5.38	5	5.21	5.53	4.75667	3.68	4.89333	4.99	5.53	4.82	4.53	4.62333	4.48	4.28	4.25667	4.68333	4.37	4.06	0.885591	0.00367228	1.12484	0.0167316
hsa_miR_637	5.16	4.53	5.16	4.87	4.01667	3.89	4.68333	4.7	4.88	4.57	4.2	4.39333	4.18	3.67	4.29667	4.40333	3.95	4.06	0.868748	0.0338872	1.11124	0.00989977
hsa_miR_638	13.31	12.91	13.69	13.33	12.4567	11.79	12.8833	13.34	13.56	12.49	12.74	12.7033	12.4	12.18	12.8367	12.7633	12.28	12.54	0.955559	0.0478621	1.03733	0.0445827
hsa_miR_639	2.35	1	1	1	1	1	2.02333	1	1	2.66	1	3.05333	1	1	1	3.01333	1	1	1.04869	0.450087	1.30483	0.24761
hsa_miR_640	1	1	3.73	2.91	1	1	1	1	1	3.01	3.56	3.53333	1	1	1	2.51333	1	1	0.933682	0.452835	1.9331	0.06128
hsa_miR_641	1	1	1	1	1	1	4.15333	1	1	1	1	1	1	1	1	1	1	1	1	#DIV/0!	1	#DIV/0!
hsa_miR_642a_3p	8.36	8.52	8.75	9.29	7.75667	7.26	7.90333	8.52	8.65	7.86	7.43	7.70333	9.06	7.55	7.38667	7.67333	7.74	7.5	0.926542	0.00556305	1.02741	0.275965
hsa_miR_642a_5p	3.75	3.38	3.86	3.71	2.93667	2.49	4.73333	3.89	3.86	3.4	1	3.43333	3.76	1	2.90667	0	1	3.83	0.696832	0.0182372	1.4964	0.128895
hsa_miR_642b_3p	9.38	8.79	9.58	10.09	8.20667	8.91	8.14333	9.63	9.38	8.59	8.04	8.28333	8.99	8.48	7.59667	8.22333	8.47	8.07	0.921409	0.031086	1.05776	0.114636
hsa_miR_642b_5p	3.48	1	3.65	4.05	3.12667	1.51	3.51333	3.07	3.92	3.04	1	1	1	1	2.61667	2.88333	1	3.46	0.804764	0.305868	1.20702	0.298938
hsa_miR_643	1	2.43	1	1	1	1.55	1	1	3.52	2.34	1	1	1	1	1	1	1	1	0.914837	0.414627	1.772	0.101694
hsa_miR_644a	1	2.65	1	1	2.45667	3.11	1	1	3.93	2.02	1	1	1	1	1	2.26333	3.24	1	1.08231	0.426048	1.13013	0.386884
hsa_miR_645	1	1	2.77	1	1	2.61	2.10333	1	3.48	1	1	1	1	1	1	1.50333	3.12	1	0.920717	0.42964	1.0409	0.462586
hsa_miR_646	2.9	3.68	1	2.73	1	3.35	3.01333	1	3.81	1	3.79	3.14333	1	3.07	1	2.43333	3.98	2.09	0.94687	0.444243	1.12662	0.365173
hsa_miR_647	2.36	1	1	1	1	1	1	1	2.5	1.75	4.05	2.57333	1	1	1	1.67333	1	1	1.16013	0.345296	2.13506	0.0331187
hsa_miR_648	1	2.08	1	3.3	1	2.38	1	1	2.17	1	1	1	1	1	1	1.49333	1	1	0.84648	0.313461	1.14025	0.283695
hsa_miR_649	2.52	1	1	1	1	1.32	1	3.2	2.42	1	1	2.46333	1	1	1	1	1	1.64	1.00905	0.491077	1.82229	0.0529683
hsa_miR_6499_3p	1	1	1	1	1	2.06	1	1	1	1.63	1	1	1	1	2.59667	1.91333	1	2	1.37636	0.0262655	0.71041	0.0888881
hsa_miR_6499_5p	3.54	3	1	3.2	1	3.63	1	3.24	3.42	2.88	3.72	3.28333	3.76	1	3.19667	3.46333	1	4.18	1.19882	0.297903	1.1959	0.198309
hsa_miR_650	5.31	3.85	4.64	3.89	3.30667	4.74	3.99333	4.6	4.61	4.91	5.02	4.42333	3.36	4.43	3.45667	3.76333	3.79	4.05	0.91726	0.235416	1.23746	0.000705279
hsa_miR_6500_3p	2.55	2.91	1	1	1	0.5	3.48333	1	3.38	2.59	1	1	1	2.64	1	1	1	1	0.701238	0.19708	1.4089	0.19798
hsa_miR_6500_5p	1	1	1	1	1	2.22	1	1	1	1	1	1	1	1	1	1	1	1	1	#DIV/0!	1	#DIV/0!
hsa_miR_6501_3p	3.96	1	3.54	3.42	1	4.88	3.06333	3.68	3.84	4.08	4.61	1	3.77	3.12	1	3.23333	4.58	3.43	1.1661	0.336252	1.07937	0.379488
hsa_miR_6501_5p	4.68	3.86	3.63	3.35	3.66667	1.49	4.64333	2.79	3.62	3.11	3.38	2.93333	3.65	1	3.55667	3.44333	1	4.38	0.736461	0.0258167	1.11568	0.306969
hsa_miR_6502_3p	1	1	1	1	1	1.16	1	1	2.47	1	1	1	3.36	1	1	1	3.2	1	1.54818	0.044114	0.735227	0.216195
hsa_miR_6502_5p	1	1	1	1	1	1.88	1	1	1	1	1	1	1	1	1	1	1	1	1	#DIV/0!	1	#DIV/0!
hsa_miR_6503_3p	3.27	2.5	3.86	4	1	3.59	2.46333	4.02	3.71	3.22	1	1	4.17	2.79	1	3.05333	3.93	1	0.818276	0.169006	0.974702	0.470109
hsa_miR_6503_5p	1	2.37	1	1	1	1	2.47333	1	1	1	1	1	1	1	1	1	1	1	0.686499	0.211325	1	#DIV/0!
hsa_miR_6504_3p	1	1	1	1	1	1	1	1	1	1	1	1	1	1	1	1	1	1	1	#DIV/0!	1	#DIV/0!
hsa_miR_6504_5p	2.38	1	1	1	1	1	2.18333	1	1	3.28	1	1	1	1	1	2.23333	1	2.12	0.973433	0.472321	1.04581	0.453045
hsa_miR_6505_3p	1	1	1	1	1	1.29	1	1	2.29	1.92	1	1	1	1	1	1	1	1	1.20091	0.0867117	1.442	0.0928463
hsa_miR_6505_5p	1	1	1	1	1	2.01	1	1	1	1	1	1	1	1	1	1	1	1	1	#DIV/0!	1	#DIV/0!
hsa_miR_6506_3p	1	1	1	1	1	1	1	1	1	1	1	1	1	1	1	1	1	1	1	#DIV/0!	1	#DIV/0!
hsa_miR_6506_5p	1	1	1	1	1	1	1	1	1	1.73	1	1	1	1	1	1	1	1	1.06636	0.170447	1.146	0.18695
hsa_miR_6507_3p	1	1.85	1	1	1	-0.32	1	1	1	1	1	1	1	1	1	2.15333	1	1	0.860921	0.301218	0.83877	0.181609
hsa_miR_6507_5p	3.48	1.87	1	1	1	1.67	1	1	1	1.65	1	1	1	1	1	1	1	1	0.500358	0.141169	1.13	0.18695
hsa_miR_6508_3p	1	1	1	1	1	1	1	1	1	2.58	1	1	1	1	1	1.31333	1	1	1.17212	0.129175	1.25069	0.227099
hsa_miR_6508_5p	3.37	2.66	1	3.48	2.25667	1.46	3.28333	2.58	3.66	4.86	1	3.54333	1	1	1	2.53333	1	3.37	0.991077	0.490497	1.89552	0.0479715
hsa_miR_6509_3p	1	2.82	3.02	3.2	1	0.64	2.96333	1	2.44	2.53	1	2.90333	1	1	2.69667	2.60333	1	3.02	0.845029	0.325094	1.04664	0.440372
hsa_miR_6509_5p	1	1	1	1	1	1	1	1	2.67	1.38	1	1	1	1	1	1	1	1	1.18636	0.124555	1.41	0.136876
hsa_miR_6510_3p	1	1	1	1	1	1	1.90333	1	2.37	1	1	1	1	1	1	1	1	1	1.12455	0.170447	1.274	0.18695
hsa_miR_6510_5p	6.53	6.64	7.01	7.55	6.89667	4.63	6.84333	6.86	6.63	5.89	6.08	6.95333	6.54	4.85	6.72667	7.13333	5.36	7.07	0.947293	0.105884	1.03227	0.329688
hsa_miR_6511a_3p	5.39	5.18	4.99	5.48	4.25667	3.7	4.56333	5.33	5.19	4.37	1	4.29333	4.71	4.48	4.46667	4.80333	4.03	4.1	0.819818	0.013028	0.910869	0.322614
hsa_miR_6511a_5p	7.44	6.92	7.69	7.08	6.01667	6.15	7.24333	7.25	6.7	6.4	6.75	7.36333	6.48	5.63	7.04667	7.22333	5.87	6.06	0.900103	0.0264448	1.07951	0.0744249
hsa_miR_6511b_3p	5.62	5.22	5.35	5.58	4.66667	4.46	4.97333	5.47	5.39	4.68	4.4	4.70333	4.43	4.02	4.78667	5.05333	3.96	5.12	0.876186	0.00342052	1.08045	0.123286
hsa_miR_6511b_5p	6.08	4.94	6.21	5.73	3.63667	5.67	4.97333	5.39	5.31	5.39	5.28	5.08333	4.92	4.75	4.86667	4.90333	5.04	4.56	0.878383	0.11102	1.09311	0.000319372
hsa_miR_6512_3p	1	1	1	1	1	0.51	2.42333	1	2.47	2.86	1	1	1	1	1	2.38333	1	1	1.42848	0.0423417	1.35386	0.195124
hsa_miR_6512_5p	1	1	1	1	1	1	1	1	1	1	1	1	1	1	1	1	1	1	1	#DIV/0!	1	#DIV/0!
hsa_miR_6513_3p	1	1	1	1	1	2.22	1	1	1	1	1	1	1	1	1	1	1	1	1	#DIV/0!	1	#DIV/0!
hsa_miR_6513_5p	1	1	1	1	1	2.1	1	1	1	1	1	1	1	1	1	1	1	1	1	#DIV/0!	1	#DIV/0!
hsa_miR_651_3p	1	1	1	1	1	1.14	1	1	1	1	1	1	1	1	1	1	1	1	1	#DIV/0!	1	#DIV/0!
hsa_miR_6514_3p	2.37	2.12	1	1	3.74667	1	2.43333	1	2.61	1	1	1	1	1	3.47667	3.10333	1	2.47	0.926975	0.404064	0.658257	0.130362
hsa_miR_6514_5p	1	1	1	1	1	1	1	1	1	1	1	1	1	1	1	1	1	1	1	#DIV/0!	1	#DIV/0!
hsa_miR_6515_3p	7.07	7.15	6.84	7.32	6.99667	5.46	7.21333	7	7.3	6.35	7.31	7.05333	6.72	6.12	6.83667	7.03333	5.85	7.2	0.968316	0.114561	1.05674	0.105009
hsa_miR_6515_5p	6.73	5.03	5.77	5.05	3.18667	5.46	3.05333	5.68	5.32	5.97	5.33	4.47333	5.39	5.34	4.68667	4.44333	5.17	4.45	0.875175	0.13634	1.08982	0.0963832
hsa_miR_651_5p	1	1	1	1	1	1	1	1	1	1.41	1	1	1	1	1	1	1	1	1.03727	0.170447	1.082	0.18695
hsa_miR_6516_3p	1	1	1	1	1	1	1	1	1	1	1	1	3.52	1	1	1	1	1	1.22909	0.170447	0.704225	0.181609
hsa_miR_6516_5p	1	1	1	1	1	1.78	2.93333	1	1	1.6	1	1	1	1	1	1	1	1	1.05455	0.170447	1.12	0.18695
hsa_miR_652_3p	1	1	1	1	1	1.83	1	1	1	1	1	1	1	1	1	1.83333	1	1	1.07576	0.170447	0.878049	0.181609
hsa_miR_652_5p	6.82	6.42	6.77	6.7	6.17667	5.37	6.26333	6.23	6.95	6.06	6.05	6.36333	6.52	5.76	5.77667	6.37333	5.26	6.44	0.923856	0.0137943	1.05131	0.135276
hsa_miR_653_3p	1	1	1	1	1	1	1	1	1	1	1	1	1	1	1	1	1	1	1	#DIV/0!	1	#DIV/0!
hsa_miR_653_5p	1	1	1	1	1	1	2.80333	1	1	1	1	1	1	1	1	1	1	1	1	#DIV/0!	1	#DIV/0!
hsa_miR_654_3p	1	1	1	1	1	1	1	1	1	1.39	1	1	1	1	1	1	1	1	1.03545	0.170447	1.078	0.18695
hsa_miR_654_5p	4.27	3.11	4.26	3.88	3.13667	3.85	2.88333	3.77	3.7	3.88	3.28	3.38333	3.74	3.87	2.65667	2.17333	3.88	2.11	0.853874	0.139244	1.17287	0.0987923
hsa_miR_655_3p	1	3.24	1	1	1	1.33	2.94333	2.81	1	1	1	1	1	2.72	1	1	3.49	1	0.885843	0.410716	0.800392	0.286755
hsa_miR_655_5p	1	1	1	1	1	1	1	1	1	1	1	1	1	1	1	1	1	1	1	#DIV/0!	1	#DIV/0!
hsa_miR_656_3p	1	1	1	1	1	1	2.05333	1	3.32	1	1	1	1	1	1	1	1	1	1.21091	0.170447	1.464	0.18695
hsa_miR_656_5p	2.98	3.66	1	1	1	1	1	1	1	1.56	1	1	1	1	1	1	1	1.79	0.440861	0.107584	0.982622	0.455961
hsa_miR_657	1	1	1	1	1	2.06	3.67333	1	3.46	1	1	2.42333	1	1	2.33667	2.45333	1	1	1.60667	0.0236925	1.21274	0.305214
hsa_miR_658	6.61	6.05	6.7	6.64	5.10667	5.25	6.19333	6.47	6.94	5.83	4.76	5.29333	5.52	5.6	4.55667	5.65333	4.62	5.77	0.859504	0.00909167	1.1082	0.124217
hsa_miR_659_3p	4.17	2.73	4.05	4.78	3.34667	3.11	4.45333	3.65	4.82	3.74	4.04	4.07333	3.95	3.47	3.61667	3.75333	1	4.43	1.0098	0.475562	1.20613	0.118456
hsa_miR_659_5p	1	1	1	1	1	-0.32	1	1	1	1	1	1	1	1	1	1	1	2.84	1.16727	0.170447	0.765306	0.181609
hsa_miR_660_3p	1	1	1	1	1	1	1	1	1	1	1	1	1	1	1	1	1	1	1	#DIV/0!	1	#DIV/0!
hsa_miR_660_5p	1	1	1	1	1	1	1	1	1	1	1	1	1	1	1	1	1	1	1	#DIV/0!	1	#DIV/0!
hsa_miR_661	3.2	1	2.77	1	1	1.08	3.65333	1	2.84	1	1	1	1	1	1	3.03333	1	2.16	0.627364	0.163351	0.892821	0.377783
hsa_miR_662	1	1	1	1	1	1.94	1	1	2.3	1	1	1	1	1	1	1	1	1	1.11818	0.170447	1.26	0.18695
hsa_miR_663a	10.9	10.74	11.21	11.1	10.0167	9.47	10.6633	11.05	11.35	9.93	10.24	10.6633	10.12	9.51	10.1967	10.4533	9.86	10.01	0.941331	0.00809147	1.06201	0.0378033
hsa_miR_663b	9	8.43	9.02	9.23	7.68667	8.04	6.65333	8.99	8.92	8.23	7.81	7.38333	8.14	8.3	7.41667	7.58333	8.52	7.7	0.917615	0.0163071	1.0407	0.200158
[truncated: 885 more rows]
